# Supplementary material for: Enlightening the bimetallic effect of Au@Pd nanoparticles on Ni oxide nanostructures with enhanced catalytic activity
Source: Sci Rep. 2023 Feb 24;13:3203. doi: 10.1038/s41598-023-29679-6 (PMC9957992; doi:10.1038/s41598-023-29679-6)
Supplement: Supplementary file 1 — Supplementary Information 1. [file 41598_2023_29679_MOESM1_ESM.xlsx]

## Sheet: UV-vis
Au			Pd			Au@Pd
Wavelength (nm)	Absorbance (a.u.)		Wavelength (nm)	Absorbance (a.u.)		Wavelength (nm)	Absorbance (a.u.)
800	0.01556		800	0.10726		800	0.02565
799	0.01567		799	0.10743		799	0.02617
798	0.01598		798	0.10849		798	0.02659
797	0.01583		797	0.10727		797	0.02728
796	0.01625		796	0.10807		796	0.02756
795	0.01599		795	0.1085		795	0.02798
794	0.0164		794	0.10851		794	0.02842
793	0.01664		793	0.10899		793	0.02906
792	0.01658		792	0.10936		792	0.029
791	0.01722		791	0.10926		791	0.02991
790	0.01685		790	0.10936		790	0.0299
789	0.0171		789	0.10957		789	0.03067
788	0.01733		788	0.10997		788	0.03099
787	0.01723		787	0.11044		787	0.03133
786	0.01749		786	0.11074		786	0.03188
785	0.01772		785	0.10998		785	0.03226
784	0.01778		784	0.11022		784	0.03275
783	0.01805		783	0.11044		783	0.03345
782	0.01861		782	0.1111		782	0.034
781	0.01852		781	0.11111		781	0.03421
780	0.01851		780	0.11102		780	0.03456
779	0.01924		779	0.10935		779	0.03547
778	0.01923		778	0.11186		778	0.03568
777	0.01923		777	0.11159		777	0.0366
776	0.01916		776	0.11211		776	0.03694
775	0.01958		775	0.11174		775	0.03744
774	0.01966		774	0.11171		774	0.0379
773	0.01986		773	0.11226		773	0.03857
772	0.02004		772	0.11245		772	0.03906
771	0.02041		771	0.115		771	0.03936
770	0.02036		770	0.11276		770	0.04006
769	0.02075		769	0.1115		769	0.0405
768	0.02109		768	0.1133		768	0.04106
767	0.02124		767	0.115		767	0.04161
766	0.02124		766	0.11313		766	0.04192
765	0.02165		765	0.11284		765	0.04271
764	0.02208		764	0.11404		764	0.04357
763	0.02187		763	0.11363		763	0.0435
762	0.02223		762	0.11442		762	0.04431
761	0.02249		761	0.11437		761	0.04497
760	0.02251		760	0.11444		760	0.04543
759	0.02281		759	0.11445		759	0.046
758	0.02302		758	0.11507		758	0.04652
757	0.02329		757	0.11515		757	0.04705
756	0.02362		756	0.11417		756	0.04765
755	0.02378		755	0.11545		755	0.04835
754	0.02374		754	0.11569		754	0.04865
753	0.02459		753	0.11586		753	0.04951
752	0.0245		752	0.11574		752	0.05017
751	0.02477		751	0.11607		751	0.05065
750	0.02508		750	0.11618		750	0.05133
749	0.02526		749	0.11689		749	0.05202
748	0.02564		748	0.11707		748	0.0525
747	0.02578		747	0.11714		747	0.053
746	0.02617		746	0.11796		746	0.05383
745	0.02633		745	0.11787		745	0.05419
744	0.02662		744	0.11758		744	0.05507
743	0.02668		743	0.11799		743	0.05557
742	0.0271		742	0.11785		742	0.05636
741	0.02738		741	0.11828		741	0.0569
740	0.0275		740	0.11825		740	0.05746
739	0.0279		739	0.11874		739	0.058
738	0.02778		738	0.11874		738	0.0581
737	0.02828		737	0.11858		737	0.05944
736	0.02874		736	0.11958		736	0.05994
735	0.02886		735	0.11999		735	0.06064
734	0.02902		734	0.11924		734	0.06146
733	0.02915		733	0.11931		733	0.06214
732	0.02993		732	0.11967		732	0.06292
731	0.02965		731	0.11961		731	0.06321
730	0.03082		730	0.12046		730	0.06461
729	0.03081		729	0.12063		729	0.06512
728	0.03089		728	0.12137		728	0.06567
727	0.03103		727	0.12048		727	0.06639
726	0.03154		726	0.12165		726	0.06718
725	0.03175		725	0.12101		725	0.06788
724	0.03225		724	0.12096		724	0.06868
723	0.03254		723	0.12128		723	0.06941
722	0.03276		722	0.12198		722	0.0702
721	0.03295		721	0.12194		721	0.07087
720	0.03329		720	0.12227		720	0.0718
719	0.03382		719	0.12264		719	0.07261
718	0.03389		718	0.12271		718	0.07348
717	0.03426		717	0.12257		717	0.07407
716	0.03448		716	0.12283		716	0.07482
715	0.03497		715	0.1231		715	0.07573
714	0.03527		714	0.12401		714	0.07654
713	0.03559		713	0.12406		713	0.07737
712	0.03582		712	0.12431		712	0.07823
711	0.03598		711	0.12429		711	0.07897
710	0.03654		710	0.12451		710	0.07974
709	0.03668		709	0.12426		709	0.08038
708	0.03722		708	0.12443		708	0.08156
707	0.03739		707	0.12583		707	0.08229
706	0.0379		706	0.12497		706	0.08321
705	0.03851		705	0.12465		705	0.08423
704	0.03885		704	0.12597		704	0.08515
703	0.03902		703	0.1256		703	0.08581
702	0.03927		702	0.12563		702	0.08657
701	0.03985		701	0.12593		701	0.0878
700	0.04002		700	0.12628		700	0.0885
699	0.04054		699	0.12638		699	0.08939
698	0.04101		698	0.12686		698	0.09039
697	0.04136		697	0.12538		697	0.09122
696	0.04164		696	0.12706		696	0.09222
695	0.04179		695	0.12717		695	0.09297
694	0.04234		694	0.12702		694	0.09398
693	0.04267		693	0.12756		693	0.09489
692	0.04319		692	0.1275		692	0.09595
691	0.04354		691	0.12822		691	0.09694
690	0.04403		690	0.12804		690	0.0979
689	0.04448		689	0.12826		689	0.09887
688	0.04493		688	0.12831		688	0.09992
687	0.04553		687	0.12962		687	0.10087
686	0.04582		686	0.12872		686	0.10184
685	0.04622		685	0.12874		685	0.1028
684	0.04667		684	0.12986		684	0.10395
683	0.04699		683	0.12898		683	0.10517
682	0.04773		682	0.13009		682	0.10609
681	0.04798		681	0.13008		681	0.10718
680	0.04844		680	0.12996		680	0.10813
679	0.04916		679	0.13004		679	0.1092
678	0.04964		678	0.13062		678	0.11033
677	0.04981		677	0.13136		677	0.1114
676	0.05036		676	0.13021		676	0.11248
675	0.051		675	0.13099		675	0.11353
674	0.05162		674	0.13075		674	0.1148
673	0.05204		673	0.13116		673	0.11582
672	0.05255		672	0.13183		672	0.11688
671	0.05295		671	0.13186		671	0.11814
670	0.05383		670	0.13139		670	0.1194
669	0.05429		669	0.13296		669	0.12052
668	0.05489		668	0.13164		668	0.12168
667	0.05543		667	0.1313		667	0.12287
666	0.05603		666	0.13295		666	0.12404
665	0.05659		665	0.13302		665	0.1253
664	0.05729		664	0.13339		664	0.12655
663	0.05789		663	0.133		663	0.12774
662	0.05864		662	0.13308		662	0.12897
661	0.05918		661	0.13352		661	0.13021
660	0.05998		660	0.13398		660	0.13158
659	0.06046		659	0.13411		659	0.1328
658	0.0614		658	0.13512		658	0.13409
657	0.06208		657	0.13419		657	0.13531
656	0.0629		656	0.13464		656	0.13679
655	0.06346		655	0.13455		655	0.13791
654	0.06438		654	0.13571		654	0.13934
653	0.06499		653	0.13742		653	0.1406
652	0.06605		652	0.13496		652	0.14223
651	0.06704		651	0.13622		651	0.14344
650	0.06776		650	0.13576		650	0.14486
649	0.06854		649	0.13658		649	0.14624
648	0.06952		648	0.13658		648	0.14767
647	0.07037		647	0.13635		647	0.14904
646	0.07158		646	0.13617		646	0.15061
645	0.07242		645	0.13633		645	0.15191
644	0.07334		644	0.13666		644	0.1533
643	0.07449		643	0.13775		643	0.15489
642	0.07549		642	0.13681		642	0.15628
641	0.07655		641	0.13886		641	0.15782
640	0.07773		640	0.1379		640	0.15932
639	0.07891		639	0.13773		639	0.16088
638	0.08005		638	0.13797		638	0.16231
637	0.08134		637	0.13846		637	0.16391
636	0.08252		636	0.13862		636	0.16537
635	0.08376		635	0.13831		635	0.16696
634	0.08517		634	0.13874		634	0.16859
633	0.08675		633	0.1392		633	0.17046
632	0.08805		632	0.13938		632	0.17185
631	0.08931		631	0.13822		631	0.17329
630	0.09101		630	0.14003		630	0.17503
629	0.0923		629	0.13845		629	0.17642
628	0.09406		628	0.14012		628	0.17838
627	0.09571		627	0.14056		627	0.17995
626	0.09724		626	0.14005		626	0.18161
625	0.099		625	0.13967		625	0.18327
624	0.10075		624	0.14025		624	0.18506
623	0.10269		623	0.13976		623	0.18682
622	0.10453		622	0.14026		622	0.18849
621	0.10654		621	0.13985		621	0.19027
620	0.10852		620	0.14168		620	0.19195
619	0.11063		619	0.14183		619	0.19381
618	0.11277		618	0.14133		618	0.19572
617	0.11503		617	0.14191		617	0.19751
616	0.11739		616	0.14237		616	0.19931
615	0.11963		615	0.14158		615	0.20125
614	0.12192		614	0.14209		614	0.20292
613	0.12468		613	0.14229		613	0.20486
612	0.12701		612	0.14205		612	0.20688
611	0.12966		611	0.14301		611	0.20857
610	0.13237		610	0.14254		610	0.21047
609	0.13524		609	0.14324		609	0.21256
608	0.1378		608	0.14356		608	0.21437
607	0.141		607	0.14144		607	0.21634
606	0.14387		606	0.14349		606	0.21831
605	0.14691		605	0.14324		605	0.22025
604	0.15015		604	0.14334		604	0.22221
603	0.15347		603	0.14346		603	0.22434
602	0.15669		602	0.14402		602	0.22642
601	0.16025		601	0.14374		601	0.22841
600	0.16379		600	0.14375		600	0.23042
599	0.16732		599	0.14454		599	0.23249
598	0.17111		598	0.14433		598	0.23467
597	0.17511		597	0.14428		597	0.23691
596	0.1787		596	0.14441		596	0.23883
595	0.1829		595	0.14465		595	0.24099
594	0.18719		594	0.14483		594	0.24314
593	0.19123		593	0.14483		593	0.24525
592	0.19552		592	0.14506		592	0.24739
591	0.20007		591	0.14501		591	0.24972
590	0.20467		590	0.14511		590	0.25191
589	0.20954		589	0.14545		589	0.25421
588	0.21421		588	0.14538		588	0.25643
587	0.219		587	0.14547		587	0.25846
586	0.22451		586	0.14539		586	0.26107
585	0.22948		585	0.14559		585	0.26317
584	0.2349		584	0.14524		584	0.26565
583	0.24044		583	0.14594		583	0.26793
582	0.24617		582	0.14594		582	0.27036
581	0.2519		581	0.14618		581	0.27259
580	0.25804		580	0.14611		580	0.27519
579	0.26433		579	0.14613		579	0.27753
578	0.27047		578	0.14633		578	0.27986
577	0.27734		577	0.14565		577	0.28235
576	0.28396		576	0.1467		576	0.28489
575	0.29099		575	0.14651		575	0.28735
574	0.29818		574	0.14683		574	0.28984
573	0.30583		573	0.14687		573	0.29237
572	0.31332		572	0.14693		572	0.29476
571	0.32105		571	0.14654		571	0.29744
570	0.32958		570	0.14656		570	0.30005
569	0.33787		569	0.14651		569	0.30245
568	0.3467		568	0.14633		568	0.30558
567	0.35613		567	0.14686		567	0.30844
566	0.36539		566	0.14699		566	0.31085
565	0.37511		565	0.14717		565	0.31358
564	0.38497		564	0.14722		564	0.31619
563	0.39539		563	0.14775		563	0.31908
562	0.40596		562	0.14646		562	0.32154
561	0.41682		561	0.14695		561	0.3241
560	0.42811		560	0.14701		560	0.32674
559	0.43993		559	0.14762		559	0.32963
558	0.45189		558	0.14837		558	0.3324
557	0.46437		557	0.14741		557	0.33502
556	0.47726		556	0.14764		556	0.33783
555	0.49035		555	0.147		555	0.34047
554	0.50432		554	0.14719		554	0.3434
553	0.51799		553	0.14695		553	0.34615
552	0.53202		552	0.14681		552	0.34882
551	0.54639		551	0.14822		551	0.35144
550	0.56144		550	0.14664		550	0.35434
549	0.57671		549	0.14691		549	0.35716
548	0.59243		548	0.14675		548	0.36016
547	0.60774		547	0.14669		547	0.36297
546	0.62356		546	0.14642		546	0.36557
545	0.63959		545	0.1462		545	0.36837
544	0.65592		544	0.14606		544	0.37136
543	0.67181		543	0.14684		543	0.37412
542	0.68799		542	0.14608		542	0.37668
541	0.70397		541	0.14642		541	0.37953
540	0.71999		540	0.14626		540	0.38255
539	0.73529		539	0.14588		539	0.38487
538	0.75089		538	0.14611		538	0.38802
537	0.76581		537	0.14622		537	0.39069
536	0.78047		536	0.14611		536	0.39335
535	0.79483		535	0.14578		535	0.39637
534	0.80828		534	0.14587		534	0.39914
533	0.8208		533	0.14517		533	0.40146
532	0.83317		532	0.14548		532	0.4045
531	0.84412		531	0.14469		531	0.40706
530	0.85454		530	0.14423		530	0.4098
529	0.86378		529	0.14483		529	0.41241
528	0.87192		528	0.14509		528	0.41495
527	0.87894		527	0.14479		527	0.41755
526	0.88503		526	0.14499		526	0.42033
525	0.88926		525	0.14485		525	0.42289
524	0.89248		524	0.14471		524	0.42512
523	0.89507		523	0.14501		523	0.42758
522	0.89595		522	0.1436		522	0.43008
521	0.89542		521	0.14403		521	0.43242
520	0.894		520	0.14371		520	0.43496
519	0.89098		519	0.14394		519	0.43714
518	0.88705		518	0.14416		518	0.4394
517	0.88185		517	0.14339		517	0.4415
516	0.87549		516	0.14328		516	0.44372
515	0.86828		515	0.14323		515	0.44583
514	0.86044		514	0.14195		514	0.44789
513	0.85135		513	0.14235		513	0.4498
512	0.84141		512	0.1425		512	0.45175
511	0.83124		511	0.14169		511	0.45361
510	0.82006		510	0.14197		510	0.45547
509	0.80866		509	0.14127		509	0.45724
508	0.7966		508	0.14319		508	0.459
507	0.78436		507	0.14218		507	0.46058
506	0.77227		506	0.14158		506	0.46227
505	0.75965		505	0.14083		505	0.46366
504	0.74703		504	0.14053		504	0.46501
503	0.73439		503	0.14077		503	0.46662
502	0.72233		502	0.14027		502	0.46797
501	0.70976		501	0.14059		501	0.46894
500	0.69731		500	0.1403		500	0.47017
499	0.686		499	0.13994		499	0.47154
498	0.67422		498	0.14045		498	0.47269
497	0.66304		497	0.13897		497	0.47375
496	0.65231		496	0.13915		496	0.475
495	0.64163		495	0.13865		495	0.47586
494	0.63112		494	0.14039		494	0.47689
493	0.62146		493	0.13923		493	0.47768
492	0.61224		492	0.14041		492	0.47874
491	0.60319		491	0.13831		491	0.47954
490	0.59465		490	0.1391		490	0.48064
489	0.58644		489	0.13852		489	0.48119
488	0.57874		488	0.13775		488	0.48229
487	0.57152		487	0.13885		487	0.48322
486	0.56449		486	0.13921		486	0.48402
485	0.55811		485	0.13939		485	0.48485
484	0.55196		484	0.1394		484	0.48596
483	0.54622		483	0.13859		483	0.48668
482	0.54062		482	0.13834		482	0.48763
481	0.53555		481	0.13788		481	0.48877
480	0.53047		480	0.13863		480	0.48956
479	0.52579		479	0.13829		479	0.49048
478	0.52162		478	0.13838		478	0.49146
477	0.51739		477	0.1384		477	0.49242
476	0.51369		476	0.13865		476	0.49366
475	0.51012		475	0.13888		475	0.49469
474	0.50689		474	0.13879		474	0.49585
473	0.5036		473	0.13929		473	0.49698
472	0.5008		472	0.13891		472	0.4983
471	0.49809		471	0.13789		471	0.49947
470	0.49563		470	0.13905		470	0.50073
469	0.49315		469	0.1389		469	0.50206
468	0.49105		468	0.14238		468	0.50329
467	0.48877		467	0.13972		467	0.5047
466	0.48708		466	0.14		466	0.50626
465	0.48532		465	0.13963		465	0.50769
464	0.48351		464	0.14037		464	0.50906
463	0.48149		463	0.14061		463	0.50986
462	0.48046		462	0.14161		462	0.51198
461	0.47892		461	0.14101		461	0.5134
460	0.478		460	0.14125		460	0.51527
459	0.47683		459	0.14147		459	0.51672
458	0.47551		458	0.14179		458	0.51834
457	0.47476		457	0.14212		457	0.52012
456	0.47401		456	0.14251		456	0.52189
455	0.47298		455	0.14183		455	0.52348
454	0.47246		454	0.14327		454	0.52527
453	0.47207		453	0.14452		453	0.52714
452	0.47115		452	0.14391		452	0.52885
451	0.47094		451	0.1439		451	0.531
450	0.47015		450	0.14457		450	0.53276
449	0.46981		449	0.14454		449	0.53453
448	0.4696		448	0.14495		448	0.53625
447	0.46917		447	0.1442		447	0.53825
446	0.46882		446	0.14555		446	0.54022
445	0.46886		445	0.14593		445	0.54211
444	0.46866		444	0.14643		444	0.54435
443	0.46826		443	0.1467		443	0.54601
442	0.46868		442	0.14711		442	0.54833
441	0.46847		441	0.1476		441	0.55035
440	0.46862		440	0.14825		440	0.55244
439	0.46866		439	0.14832		439	0.55449
438	0.46908		438	0.14954		438	0.55688
437	0.46898		437	0.14971		437	0.55897
436	0.46925		436	0.15022		436	0.56109
435	0.46948		435	0.14821		435	0.56326
434	0.4696		434	0.15049		434	0.56542
433	0.47057		433	0.15037		433	0.56808
432	0.47024		432	0.15156		432	0.56968
431	0.47081		431	0.15192		431	0.57218
430	0.471		430	0.15345		430	0.57429
429	0.47137		429	0.15231		429	0.57657
428	0.47184		428	0.15382		428	0.57917
427	0.47229		427	0.15387		427	0.58118
426	0.47291		426	0.15368		426	0.58348
425	0.47325		425	0.15509		425	0.58582
424	0.47393		424	0.1565		424	0.58824
423	0.47448		423	0.15614		423	0.59067
422	0.47452		422	0.15707		422	0.59265
421	0.47591		421	0.15709		421	0.59552
420	0.47632		420	0.15785		420	0.59786
419	0.47685		419	0.15716		419	0.60011
418	0.47764		418	0.15888		418	0.60254
417	0.47821		417	0.15973		417	0.605
416	0.47921		416	0.16107		416	0.60753
415	0.48006		415	0.16087		415	0.60992
414	0.48093		414	0.1607		414	0.61232
413	0.4814		413	0.16149		413	0.61492
412	0.48256		412	0.16277		412	0.61738
411	0.48374		411	0.16381		411	0.62024
410	0.48432		410	0.16336		410	0.62268
409	0.48564		409	0.16395		409	0.62517
408	0.48633		408	0.16461		408	0.62778
407	0.48688		407	0.16514		407	0.6302
406	0.48824		406	0.1661		406	0.63298
405	0.4892		405	0.16725		405	0.63512
404	0.49032		404	0.16698		404	0.63823
403	0.49175		403	0.16981		403	0.64078
402	0.49247		402	0.16799		402	0.64348
401	0.49376		401	0.16936		401	0.64583
400	0.49519		400	0.16911		400	0.64873
399	0.49643		399	0.16945		399	0.65154
398	0.49766		398	0.1699		398	0.65414
397	0.49916		397	0.17039		397	0.65697
396	0.50042		396	0.1709		396	0.65977
395	0.50143		395	0.17158		395	0.66219
394	0.50283		394	0.17368		394	0.66507
393	0.50427		393	0.17215		393	0.66775
392	0.50547		392	0.17252		392	0.67058
391	0.50689		391	0.17285		391	0.67307
390	0.50837		390	0.17368		390	0.67609
389	0.50927		389	0.17369		389	0.67842
388	0.5109		388	0.17394		388	0.68133
387	0.51258		387	0.17451		387	0.68443
386	0.51373		386	0.17343		386	0.68724
385	0.51549		385	0.17539		385	0.68982
384	0.51649		384	0.17401		384	0.69221
383	0.51783		383	0.17597		383	0.69524
382	0.5194		382	0.17619		382	0.698
381	0.52094		381	0.17668		381	0.701
380	0.52187		380	0.17725		380	0.70333
379	0.52363		379	0.17674		379	0.70609
378	0.52448		378	0.17708		378	0.70879
377	0.52661		377	0.17787		377	0.7121
376	0.52782		376	0.17762		376	0.71469
375	0.52884		375	0.17802		375	0.71727
374	0.53015		374	0.17801		374	0.72011
373	0.53189		373	0.1788		373	0.7231
372	0.53223		372	0.17863		372	0.7252
371	0.53395		371	0.17875		371	0.72856
370	0.53502		370	0.17905		370	0.73112
369	0.53674		369	0.17887		369	0.73429
368	0.53759		368	0.17919		368	0.73692
367	0.53902		367	0.17948		367	0.74009
366	0.54027		366	0.17959		366	0.74266
365	0.54144		365	0.17932		365	0.74586
364	0.5428		364	0.17969		364	0.74881
363	0.54377		363	0.18025		363	0.75167
362	0.54467		362	0.18047		362	0.75445
361	0.54569		361	0.18064		361	0.75739
360	0.54685		360	0.18028		360	0.76058
359	0.54763		359	0.18104		359	0.76331
358	0.54828		358	0.18132		358	0.76615
357	0.54976		357	0.18045		357	0.76954
356	0.55041		356	0.18255		356	0.77241
355	0.55197		355	0.18171		355	0.77595
354	0.55144		354	0.18217		354	0.77755
353	0.55294		353	0.18268		353	0.78138
352	0.55392		352	0.18288		352	0.78449
351	0.55473		351	0.18385		351	0.7872
350	0.55596		350	0.18317		350	0.79057
349	0.55693		349	0.184		349	0.7936
348	0.56011		348	0.18642		348	0.79452
347	0.56133		347	0.189		347	0.79853
346	0.56239		346	0.18718		346	0.80148
345	0.56337		345	0.18786		345	0.80502
344	0.56514		344	0.18904		344	0.80809
343	0.56679		343	0.19002		343	0.81207
342	0.56835		342	0.1912		342	0.81483
341	0.57062		341	0.1917		341	0.81882
340	0.5726		340	0.19228		340	0.82258
339	0.57501		339	0.19305		339	0.82604
338	0.57768		338	0.19436		338	0.82854
337	0.58086		337	0.19476		337	0.83317
336	0.58317		336	0.19632		336	0.83701
335	0.58588		335	0.19768		335	0.84155
334	0.58877		334	0.19905		334	0.8463
333	0.5924		333	0.20024		333	0.85168
332	0.59544		332	0.20087		332	0.85706
331	0.59884		331	0.20329		331	0.86208
330	0.60261		330	0.20524		330	0.86757
329	0.60565		329	0.20629		329	0.87326
328	0.60967		328	0.20775		328	0.87977
327	0.61386		327	0.20939		327	0.88578
326	0.61786		326	0.21114		326	0.89247
325	0.62229		325	0.21302		325	0.89932
324	0.62645		324	0.21439		324	0.90636
323	0.63098		323	0.21702		323	0.91347
322	0.63616		322	0.21709		322	0.92107
321	0.6409		321	0.21996		321	0.92858
320	0.64599		320	0.22279		320	0.93637
319	0.65027		319	0.22455		319	0.94363
318	0.65595		318	0.2267		318	0.95153
317	0.66077		317	0.2293		317	0.95951
316	0.66634		316	0.23176		316	0.96799
315	0.67166		315	0.23399		315	0.97636
314	0.67762		314	0.2364		314	0.98487
313	0.68336		313	0.23849		313	0.99391
312	0.68891		312	0.24221		312	1.0019
311	0.69499		311	0.24397		311	1.01147
310	0.70129		310	0.24656		310	1.02085
309	0.70766		309	0.24952		309	1.03083
308	0.71424		308	0.25266		308	1.04069
307	0.72122		307	0.25566		307	1.05148
306	0.72813		306	0.25875		306	1.06252
305	0.73624		305	0.26203		305	1.07512
304	0.74427		304	0.26513		304	1.08844
303	0.75362		303	0.269		303	1.10383
302	0.76335		302	0.27211		302	1.12004
301	0.77389		301	0.276		301	1.13892
300	0.78524		300	0.27995		300	1.15922
299	0.79818		299	0.28344		299	1.18233
298	0.81229		298	0.28731		298	1.20862
297	0.82736		297	0.29149		297	1.23775
296	0.84422		296	0.29649		296	1.27056
295	0.86311		295	0.30022		295	1.30783
294	0.88388		294	0.30511		294	1.34914
293	0.9066		293	0.30976		293	1.39606
292	0.93186		292	0.31427		292	1.44771
291	0.95923		291	0.31903		291	1.50626
290	0.98928		290	0.32373		290	1.57083
289	1.0227		289	0.32904		289	1.64326
288	1.05826		288	0.33416		288	1.72327
287	1.0983		287	0.33962		287	1.81432
286	1.14173		286	0.3445		286	1.91504
285	1.19002		285	0.35023		285	2.02798
284	1.24332		284	0.35626		284	2.15852
283	1.30221		283	0.36119		283	2.30141
282	1.36721		282	0.36757		282	2.46795
281	1.43999		281	0.37281		281	2.65121
280	1.52062		280	0.37886		280	2.85823
279	1.61067		279	0.3855		279	3.08973
278	1.7118		278	0.39189		278	3.33316
277	1.82311		277	0.39877		277	3.59001
276	1.94992		276	0.40575		276	3.79931
275	2.09066		275	0.41334		275	4.08375
274	2.24801		274	0.42068		274	4.05605
273	2.42299		273	0.42827		273	4.07544
272	2.61706		272	0.43686		272	4.25172
271	2.83544		271	0.44471		271	4.07674
270	3.07292		270	0.45295		270	4.08938
269	3.31809		269	0.46135		269	4.15379
268	3.5639		268	0.47049		268	4.18695
267	3.82402		267	0.47749		267	4.25978
266	3.99087		266	0.48825		266	4.19366
265	4.31798		265	0.49499		265	4.16531
264	4.15069		264	0.50342		264	4.12817
263	4.21746		263	0.51137		263	4.14125
262	4.20189		262	0.51883		262	4.12577
261	4.18208		261	0.52572		261	4.30014
260	4.24568		260	0.53259		260	4.23721
259	4.20036		259	0.53909		259	4.32052
258	4.20457		258	0.54486		258	4.10158
257	4.20684		257	0.55041		257	4.01787
256	4.18277		256	0.55566		256	4.10682
255	4.29294		255	0.56081		255	4.36855
254	4.13248		254	0.56085		254	4.08193
253	4.11926		253	0.56764		253	4.28038
252	4.35979		252	0.57219		252	4.16957
251	4.23301		251	0.57464		251	4.15651
250	4.10399		250	0.57806		250	4.14498
249	4.2412		249	0.58157		249	4.04403
248	4.34917		248	0.58375		248	4.06899
247	4.21836		247	0.58621		247	4.11238
246	4.21875		246	0.59113		246	4.10138
245	4.24343		245	0.59571		245	4.13415
244	4.18056		244	0.59987		244	4.04056
243	4.17139		243	0.6048		243	4.2298
242	4.15386		242	0.61125		242	4.07797
241	4.0425		241	0.61878		241	4.0906
240	4.17087		240	0.62747		240	4.16825
239	4.20757		239	0.6373		239	4.12107
238	4.10227		238	0.64936		238	4.22258
237	4.24946		237	0.6632		237	4.1283
236	4.32709		236	0.67669		236	4.23619
235	4.31418		235	0.69793		235	4.01535
234	4.22695		234	0.71944		234	4.12825
233	4.16413		233	0.74388		233	4.08809
232	4.16638		232	0.77293		232	4.21839
231	4.1297		231	0.80574		231	4.03536
230	4.33629		230	0.84307		230	4.12875
229	4.32813		229	0.8854		229	4.01372
228	4.23889		228	0.93348		228	4.29127
227	4.24583		227	0.98819		227	4.13253
226	4.19246		226	1.05032		226	4.09395
225	4.04325		225	1.1198		225	4.03896
224	4.15223		224	1.19653		224	4.24275
223	4.31907		223	1.28188		223	4.14338
222	4.35407		222	1.37647		222	4.16882
221	4.16125		221	1.48066		221	4.07153
220	4.20301		220	1.59535		220	4.17442
219	4.08972		219	1.71903		219	3.96126
218	4.14401		218	1.85231		218	4.29128
217	4.13169		217	1.99255		217	4.10055
216	3.94932		216	2.14078		216	4.00104
215	3.97248		215	2.29926		215	4.13
214	3.78623		214	2.46727		214	4.3339
213	3.62802		213	2.6017		213	4.21401
212	3.49327		212	2.7953		212	4.16434
211	3.41027		211	2.9663		211	4.24104
210	3.32286		210	3.16445		210	4.10702
209	3.2456		209	3.30474		209	3.97268
208	3.2106		208	3.5126		208	4.15056
207	3.20927		207	3.70777		207	4.0661
206	3.25948		206	3.89748		206	4.24412
205	3.30514		205	4.34427		205	3.99705
204	3.38182		204	4.74616		204	4.08217
203	3.47088		203	4.03694		203	4.43426
202	3.62698		202	4.50153		202	4.26186
201	3.69159		201	4.3286		201	4.17318
200	3.92494		200	4.22557		200	4.13215

## Sheet: RBS
Au			Pd			Au@Pd
Energy (MeV)	Counts		Energy (MeV)	Counts		Energy (MeV)	Counts
0.00246	0		0.0023	0		0.00249	0
0.00491	0		0.0046	0		0.00498	0
0.00737	0		0.0069	0		0.00747	0
0.00982	0		0.0092	0		0.00996	0
0.01228	0		0.0115	0		0.01245	0
0.01474	0		0.0138	0		0.01494	0
0.01719	0		0.0161	0		0.01743	0
0.01965	0		0.0184	0		0.01992	0
0.0221	0		0.0207	0		0.02241	0
0.02456	0		0.023	0		0.0249	0
0.02702	0		0.0253	0		0.02739	0
0.02947	0		0.0276	0		0.02988	0
0.03193	0		0.0299	0		0.03237	0
0.03438	0		0.0322	0		0.03486	0
0.03684	0		0.0345	0		0.03735	0
0.0393	0		0.0368	0		0.03984	0
0.04175	0		0.0391	0		0.04233	0
0.04421	0		0.0414	0		0.04482	0
0.04666	0		0.0437	0		0.04731	0
0.04912	0		0.046	0		0.0498	0
0.05158	0		0.0483	0		0.05229	0
0.05403	0		0.0506	0		0.05478	0
0.05649	0		0.0529	0		0.05727	0
0.05894	0		0.0552	0		0.05976	0
0.0614	0		0.0575	0		0.06225	0
0.06386	0		0.0598	0		0.06474	0
0.06631	0		0.0621	0		0.06723	0
0.06877	0		0.0644	0		0.06972	0
0.07122	0		0.0667	0		0.07221	0
0.07368	0		0.069	0		0.0747	0
0.07614	0		0.0713	0		0.07719	0
0.07859	0		0.0736	0		0.07968	0
0.08105	0		0.0759	0		0.08217	0
0.0835	0		0.0782	0		0.08466	0
0.08596	0		0.0805	0		0.08715	0
0.08842	0		0.0828	0		0.08964	0
0.09087	0		0.0851	0		0.09213	0
0.09333	26.112		0.0874	0		0.09462	0
0.09578	8535.36		0.0897	12517.4		0.09711	2622.84
0.09824	20344.5		0.092	29587.5		0.0996	6266.75
0.1007	19577.5		0.0943	29692.7		0.10209	6033.86
0.10315	19600.3		0.0966	28236.4		0.10458	6072.51
0.10561	19365.3		0.0989	28793.7		0.10707	5776.56
0.10806	18927.9		0.1012	27153.4		0.10956	5806.05
0.11052	18604.8		0.1035	27505.7		0.11205	5598.58
0.11298	18157.6		0.1058	26743.4		0.11454	5577.23
0.11543	18115.2		0.1081	26485.8		0.11703	5593.5
0.11789	17703.9		0.1104	26585.7		0.11952	5476.54
0.12034	17269.8		0.1127	25571		0.12201	5379.93
0.1228	16803.1		0.115	25134.7		0.1245	5464.34
0.12526	16998.9		0.1173	25797.1		0.12699	5304.67
0.12771	16525.6		0.1196	24782.4		0.12948	5356.54
0.13017	16493		0.1219	24256.7		0.13197	5151.1
0.13262	16656.2		0.1242	24051.7		0.13446	5031.1
0.13508	16264.5		0.1265	23683.7		0.13695	5034.15
0.13754	15872.8		0.1288	24114.8		0.13944	4929.4
0.13999	15673.7		0.1311	23473.4		0.14193	4970.08
0.14245	15174.3		0.1334	23168.5		0.14442	4888.72
0.1449	15393		0.1357	22811		0.14691	4748.37
0.14736	15037.2		0.138	22280		0.1494	4741.25
0.14982	14841.4		0.1403	22159.1		0.15189	4854.14
0.15227	14808.8		0.1426	22080.2		0.15438	4791.09
0.15473	14306.1		0.1449	21770.1		0.15687	4661.93
0.15718	14475.8		0.1472	21633.4		0.15936	4572.43
0.15964	14074.4		0.1495	20955.2		0.16185	4452.43
0.1621	14025.4		0.1518	21091.9		0.16434	4488.02
0.16455	13849.2		0.1541	20902.6		0.16683	4406.66
0.16701	13868.7		0.1564	21091.9		0.16932	4306.99
0.16946	13620.7		0.1587	20319.1		0.17181	4525.65
0.17192	13819.8		0.161	19735.5		0.1743	4251.06
0.17438	13245.3		0.1633	19504.2		0.17679	4240.89
0.17683	13118		0.1656	19556.8		0.17928	4367
0.17929	13108.2		0.1679	19824.9		0.18177	4174.78
0.18174	12680.6		0.1702	18983.7		0.18426	4225.63
0.1842	13193.1		0.1725	19257.1		0.18675	4178.85
0.18666	12768.8		0.1748	18736.7		0.18924	4065.97
0.18911	12749.2		0.1771	19341.2		0.19173	4119.87
0.19157	12491.3		0.1794	18978.5		0.19422	4094.44
0.19402	12151.9		0.1817	18652.5		0.19671	4129.02
0.19648	12409.7		0.184	17942.8		0.1992	4120.88
0.19894	12233.5		0.1863	17380.3		0.20169	4052.74
0.20139	12086.6		0.1886	17185.8		0.20418	3991.72
0.20385	11861.4		0.1909	17464.4		0.20667	3855.45
0.2063	12168.2		0.1932	17706.3		0.20916	3833.07
0.20876	11926.7		0.1955	17138.5		0.21165	3845.28
0.21122	11717.8		0.1978	17837.7		0.21414	3838.16
0.21367	11730.8		0.2001	17290.9		0.21663	3801.55
0.21613	11286.9		0.2024	17143.7		0.21912	3870.7
0.21858	11610		0.2047	17159.5		0.22161	3777.14
0.22104	11264.1		0.207	16870.4		0.2241	3723.24
0.2235	11094.3		0.2093	16355.1		0.22659	3663.23
0.22595	11440.3		0.2116	16570.7		0.22908	3801.55
0.22841	10650.4		0.2139	16055.5		0.23157	3644.93
0.23086	11300		0.2162	16397.2		0.23406	3787.31
0.23332	11087.8		0.2185	16123.8		0.23655	3763.92
0.23578	10957.2		0.2208	15987.1		0.23904	3659.17
0.23823	11051.9		0.2231	15535		0.24153	3637.81
0.24069	10624.3		0.2254	15740.1		0.24402	3621.54
0.24314	10637.4		0.2277	15608.6		0.24651	3651.03
0.2456	10542.7		0.23	15266.9		0.249	3601.2
0.24806	10454.6		0.2323	15677		0.25149	3487.29
0.25051	10089		0.2346	15603.4		0.25398	3414.07
0.25297	10144.5		0.2369	15135.5		0.25647	3461.87
0.25542	10699.4		0.2392	15224.9		0.25896	3487.29
0.25788	10108.6		0.2415	14783.2		0.26145	3563.57
0.26034	9948.67		0.2438	14467.8		0.26394	3505.6
0.26279	10271.8		0.2461	14772.7		0.26643	3482.21
0.26525	9811.58		0.2484	14704.4		0.26892	3354.07
0.2677	9736.51		0.2507	14825.3		0.27141	3480.17
0.27016	9726.72		0.253	14473.1		0.2739	3423.22
0.27262	9615.74		0.2553	14415.2		0.27639	3493.39
0.27507	9635.33		0.2576	14126.1		0.27888	3420.17
0.27753	9641.86		0.2599	14231.2		0.28137	3374.41
0.27998	9713.66		0.2622	14551.9		0.28386	3353.05
0.28244	9948.67		0.2645	14289.1		0.28635	3247.28
0.2849	9896.45		0.2668	13942.1		0.28884	3275.76
0.28735	9756.1		0.2691	14057.8		0.29133	3385.59
0.28981	9632.06		0.2714	13842.2		0.29382	3311.35
0.29226	9348.1		0.2737	13695		0.29631	3253.38
0.29472	9263.23		0.276	13568.8		0.2988	3119.14
0.29718	9442.75		0.2783	13747.6		0.30129	3243.21
0.29963	9204.48		0.2806	13621.4		0.30378	3331.69
0.30209	9070.66		0.2829	13595.1		0.30627	3246.26
0.30454	9214.27		0.2852	12959		0.30876	3191.35
0.307	8953.15		0.2875	12985.3		0.31125	3241.18
0.30946	9018.43		0.2898	13337.5		0.31374	3315.42
0.31191	9191.42		0.2921	13695		0.31623	3215.75
0.31437	8829.12		0.2944	12953.7		0.31872	3184.23
0.31682	8646.34		0.2967	13284.9		0.32121	3168.97
0.31928	9021.7		0.299	13311.2		0.3237	3095.75
0.32174	8744.26		0.3013	12885.4		0.32619	3202.53
0.32419	8900.93		0.3036	12701.4		0.32868	3268.64
0.32665	8368.9		0.3059	12659.3		0.33117	3094.73
0.3291	8688.77		0.3082	12480.6		0.33366	3130.33
0.33156	8450.5		0.3105	13048.4		0.33615	3078.46
0.33402	8796.48		0.3128	12722.4		0.33864	3112.02
0.33647	8688.77		0.3151	12296.6		0.34113	3029.64
0.33893	8496.19		0.3174	11981.2		0.34362	3057.1
0.34138	8665.92		0.3197	12796		0.34611	3020.49
0.34384	8646.34		0.322	12464.8		0.3486	3109.99
0.3463	8267.71		0.3243	12018		0.35109	3039.81
0.34875	8492.93		0.3266	12280.8		0.35358	3138.46
0.35121	8558.21		0.3289	12375.4		0.35607	2960.49
0.35366	8561.47		0.3312	11860.2		0.35856	3037.78
0.35612	8443.97		0.3335	12033.7		0.36105	3062.19
0.35858	7872.77		0.3358	12580.5		0.36354	3049.98
0.36103	8483.14		0.3381	12307.1		0.36603	3016.42
0.36349	8088.19		0.3404	12054.8		0.36852	3018.46
0.36594	8332.99		0.3427	11823.4		0.37101	3081.51
0.3684	8019.65		0.345	11933.8		0.3735	3020.49
0.37086	8022.91		0.3473	11776.1		0.37599	3002.18
0.37331	8231.81		0.3496	11907.6		0.37848	2906.59
0.37577	8003.33		0.3519	11471.2		0.38097	2915.74
0.37822	7987.01		0.3542	11686.8		0.38346	2861.84
0.38068	8199.17		0.3565	11802.4		0.38595	3019.47
0.38314	8202.43		0.3588	11870.8		0.38844	2964.55
0.38559	8349.31		0.3611	11602.6		0.39093	2926.93
0.38805	7830.34		0.3634	11329.3		0.39342	2971.67
0.3905	7856.45		0.3657	11119		0.39591	2941.16
0.39296	7706.3		0.368	11324		0.3984	3037.78
0.39542	7546.37		0.3703	11360.8		0.40089	2845.57
0.39787	7595.33		0.3726	11218.9		0.40338	2856.75
0.40033	7614.91		0.3749	11345		0.40587	2938.11
0.40278	7973.95		0.3772	11303		0.40836	2898.45
0.40524	7761.79		0.3795	10766.7		0.41085	2962.52
0.4077	7595.33		0.3818	10940.2		0.41334	2824.21
0.41015	7562.69		0.3841	10982.3		0.41583	2987.95
0.41261	7497.41		0.3864	11076.9		0.41832	2800.82
0.41506	7683.46		0.3887	10971.8		0.42081	2985.91
0.41752	7618.18		0.391	10609		0.4233	2782.51
0.41998	7513.73		0.3933	10766.7		0.42579	2870.99
0.42243	7448.45		0.3956	10903.4		0.42828	2888.28
0.42489	7402.75		0.3979	10677.4		0.43077	2817.09
0.42734	7233.02		0.4002	10982.3		0.43326	2884.21
0.4298	7285.25		0.4025	10467.1		0.43575	2901.5
0.43226	7598.59		0.4048	10567		0.43824	2877.09
0.43471	7128.58		0.4071	10425		0.44073	2953.37
0.43717	7419.07		0.4094	10913.9		0.44322	2897.43
0.43962	7161.22		0.4117	10435.5		0.44571	2900.48
0.44208	7559.42		0.414	10482.9		0.4482	2961.5
0.44454	7167.74		0.4163	10693.1		0.45069	2949.3
0.44699	7435.39		0.4186	10172.7		0.45318	2885.23
0.44945	7135.1		0.4209	10845.6		0.45567	2885.23
0.4519	7082.88		0.4232	10383		0.45816	2864.89
0.45436	7288.51		0.4255	10603.8		0.46065	2802.85
0.45682	7187.33		0.4278	10262.1		0.46314	2861.84
0.45927	7454.98		0.4301	10335.7		0.46563	2798.78
0.46173	7288.51		0.4324	9873.02		0.46812	2745.9
0.46418	6962.11		0.4347	10388.2		0.47061	2732.68
0.46664	7311.36		0.437	9962.39		0.4731	2842.51
0.4691	6945.79		0.4393	10220		0.47559	2778.44
0.47155	7004.54		0.4416	10199		0.47808	2669.62
0.47401	6962.11		0.4439	9841.48		0.48057	2821.16
0.47646	6746.69		0.4462	9794.16		0.48306	2752
0.47892	6880.51		0.4485	9993.94		0.48555	2735.73
0.48138	7027.39		0.4508	10209.5		0.48804	2750.98
0.48383	6838.08		0.4531	10025.5		0.49053	2755.05
0.48629	6802.18		0.4554	9936.11		0.49302	2718.44
0.48874	6971.9		0.4577	9641.71		0.49551	2816.07
0.4912	6811.97		0.46	9836.22		0.498	2715.39
0.49366	6746.69		0.4623	9804.68		0.50049	2678.78
0.49611	6743.42		0.4646	9594.39		0.50298	2723.53
0.49857	6851.14		0.4669	9510.28		0.50547	2711.32
0.50102	6691.2		0.4692	9883.54		0.50796	2750.98
0.50348	6635.71		0.4715	9699.53		0.51045	2766.24
0.50594	6704.26		0.4738	9704.79		0.51294	2682.85
0.50839	6674.88		0.4761	9378.85		0.51543	2746.92
0.51085	6358.27		0.4784	9294.73		0.51792	2713.36
0.5133	6567.17		0.4807	9294.73		0.52041	2732.68
0.51576	6785.86		0.483	9615.42		0.5229	2669.62
0.51822	6436.61		0.4853	9641.71		0.52539	2822.17
0.52067	6452.93		0.4876	9347.3		0.52788	2705.22
0.52313	6364.8		0.4899	9820.45		0.53037	2705.22
0.52558	6433.34		0.4922	9289.47		0.53286	2648.27
0.52804	6452.93		0.4945	9673.25		0.53535	2730.64
0.5305	6531.26		0.4968	9168.56		0.53784	2689.96
0.53295	6244.03		0.4991	8974.04		0.54033	2805.9
0.53541	6593.28		0.5014	9573.36		0.54282	2727.59
0.53786	6335.42		0.5037	9021.36		0.54531	2723.53
0.54032	6397.44		0.506	9047.64		0.5478	2670.64
0.54278	6273.41		0.5083	9200.1		0.55029	2729.63
0.54523	6364.8		0.5106	9037.13		0.55278	2756.07
0.54769	6071.04		0.5129	9031.87		0.55527	2620.81
0.55014	6479.04		0.5152	9110.73		0.55776	2725.56
0.5526	6182.02		0.5175	8616.55		0.56025	2715.39
0.55506	6097.15		0.5198	9121.24		0.56274	2720.47
0.55751	6253.82		0.5221	8684.89		0.56523	2686.91
0.55997	6286.46		0.5244	8832.1		0.56772	2695.05
0.56242	6341.95		0.5267	8769.01		0.57021	2708.27
0.56488	6028.61		0.529	8648.09		0.5727	2704.2
0.56734	6214.66		0.5313	8458.84		0.57519	2639.11
0.56979	6009.02		0.5336	8348.43		0.57768	2604.54
0.57225	6041.66		0.5359	8684.89		0.58017	2612.67
0.5747	5822.98		0.5382	9005.58		0.58266	2692
0.57716	6018.82		0.5405	8695.41		0.58515	2684.88
0.57962	5940.48		0.5428	8285.35		0.58764	2617.76
0.58207	5933.95		0.5451	8648.09		0.59013	2608.6
0.58453	5881.73		0.5474	8542.95		0.59262	2599.45
0.58698	5819.71		0.5497	8432.55		0.59511	2761.15
0.58944	5917.63		0.552	8332.66		0.5976	2662.51
0.5919	5901.31		0.5543	7980.43		0.60009	2694.03
0.59435	5917.63		0.5566	8474.61		0.60258	2630.98
0.59681	5787.07		0.5589	8259.06		0.60507	2605.55
0.59926	5689.15		0.5612	8401.01		0.60756	2597.42
0.60172	5953.54		0.5635	8232.78		0.61005	2615.72
0.60418	5728.32		0.5658	8222.26		0.61254	2647.25
0.60663	5744.64		0.5681	7922.6		0.61503	2624.88
0.60909	5917.63		0.5704	8374.72		0.61752	2590.3
0.61154	5780.54		0.5727	8064.55		0.62001	2589.28
0.614	5947.01		0.575	7854.26		0.6225	2661.49
0.61646	5601.02		0.5773	8085.57		0.62499	2570.98
0.61891	5715.26		0.5796	7880.54		0.62748	2524.19
0.62137	5829.5		0.5819	8001.46		0.62997	2670.64
0.62382	5640.19		0.5842	8174.95		0.63246	2565.89
0.62628	5845.82		0.5865	8022.49		0.63495	2553.69
0.62874	5695.68		0.5888	7659.74		0.63744	2649.28
0.63119	5601.02		0.5911	7775.4		0.63993	2623.86
0.63365	5663.04		0.5934	7596.65		0.64242	2664.54
0.6361	5362.75		0.5957	7733.34		0.64491	2609.62
0.63856	5503.1		0.598	7580.88		0.6474	2609.62
0.64102	5509.63		0.6003	7791.17		0.64989	2605.55
0.64347	5352.96		0.6026	7791.17		0.65238	2659.45
0.64593	5574.91		0.6049	7990.94		0.65487	2577.08
0.64838	5542.27		0.6072	7870.03		0.65736	2669.62
0.65084	5281.15		0.6095	7533.57		0.65985	2718.44
0.6533	5369.28		0.6118	7449.45		0.66234	2667.59
0.65575	5476.99		0.6141	7733.34		0.66483	2754.04
0.65821	5343.17		0.6164	7438.94		0.66732	2652.34
0.66066	5219.14		0.6187	7680.77		0.66981	2595.38
0.66312	5447.62		0.621	7812.2		0.6723	2609.62
0.66558	5117.95		0.6233	7659.74		0.67479	2710.3
0.66803	5349.7		0.6256	7523.05		0.67728	2627.93
0.67049	5336.64		0.6279	7754.37		0.67977	2571.99
0.67294	5352.96		0.6302	7417.91		0.68226	2593.35
0.6754	5343.17		0.6325	7554.6		0.68475	2715.39
0.67786	5166.91		0.6348	7728.08		0.68724	2680.81
0.68031	5300.74		0.6371	7270.71		0.68973	2576.06
0.68277	5323.58		0.6394	7349.57		0.69222	2608.6
0.68522	5183.23		0.6417	7076.19		0.69471	2529.28
0.68768	5147.33		0.644	7307.51		0.6972	2609.62
0.69014	5339.9		0.6463	6907.96		0.69969	2616.74
0.69259	5010.24		0.6486	6965.79		0.70218	2573.01
0.69505	5023.3		0.6509	6944.76		0.70467	2624.88
0.6975	5029.82		0.6532	6950.02		0.70716	2649.28
0.69996	4941.7		0.6555	6897.45		0.70965	2499.79
0.70242	5137.54		0.6578	6971.05		0.71214	2626.91
0.70487	5121.22		0.6601	7134.02		0.71463	2652.34
0.70733	4990.66		0.6624	6860.65		0.71712	2550.64
0.70978	4873.15		0.6647	6986.82		0.71961	2621.83
0.71224	4990.66		0.667	6808.07		0.7221	2611.66
0.7147	5003.71		0.6693	6424.3		0.72459	2627.93
0.71715	4967.81		0.6716	6928.99		0.72708	2565.89
0.71961	4654.46		0.6739	6755.5		0.72957	2556.74
0.72206	4693.63		0.6762	6855.39		0.73206	2480.46
0.72452	4850.3		0.6785	6355.96		0.73455	2619.79
0.72698	4876.42		0.6808	6587.27		0.73704	2553.69
0.72943	4739.33		0.6831	6534.7		0.73953	2577.08
0.73189	4507.58		0.6854	6587.27		0.74202	2560.81
0.73434	4631.62		0.6877	6555.73		0.74451	2660.47
0.7368	4683.84		0.69	6587.27		0.747	2557.75
0.73926	4709.95		0.6923	6392.76		0.74949	2558.77
0.74171	4540.22		0.6946	6518.93		0.75198	2498.77
0.74417	4556.54		0.6969	6634.59		0.75447	2500.8
0.74662	4589.18		0.6992	6161.44		0.75696	2604.54
0.74908	4677.31		0.7015	6398.01		0.75945	2490.63
0.75154	4638.14		0.7038	6019.49		0.76194	2527.24
0.75399	4341.12		0.7061	6529.44		0.76443	2625.89
0.75645	4703.42		0.7084	6093.1		0.76692	2585.21
0.7589	4514.11		0.7107	6024.75		0.76941	2527.24
0.76136	4471.68		0.713	6066.81		0.7719	2543.52
0.76382	4647.94		0.7153	6098.35		0.77439	2593.35
0.76627	4155.07		0.7176	5951.15		0.77688	2546.57
0.76873	4514.11		0.7199	5914.35		0.77937	2569.96
0.77118	4367.23		0.7222	5935.38		0.78186	2611.66
0.77364	4177.92		0.7245	5961.67		0.78435	2559.79
0.7761	4089.79		0.7268	5793.43		0.78684	2547.58
0.77855	4266.05		0.7291	6077.32		0.78933	2480.46
0.78101	4295.42		0.7314	5725.09		0.79182	2497.75
0.78346	4458.62		0.7337	5719.83		0.79431	2466.22
0.78592	4034.3		0.736	5751.38		0.7968	2554.7
0.78838	4288.9		0.7383	5493.77		0.79929	2542.5
0.79083	4080		0.7406	5425.43		0.80178	2484.53
0.79329	4037.57		0.7429	5425.43		0.80427	2711.32
0.79574	4115.9		0.7452	5425.43		0.80676	2575.04
0.7982	4308.48		0.7475	5609.43		0.80925	2609.62
0.80066	4119.17		0.7498	5530.57		0.81174	2547.58
0.80311	3936.38		0.7521	5472.75		0.81423	2491.65
0.80557	4027.78		0.7544	5803.95		0.81672	2497.75
0.80802	3965.76		0.7567	5378.12		0.81921	2522.16
0.81048	3822.14		0.759	5761.89		0.8217	2488.6
0.81294	4109.38		0.7613	5215.14		0.82419	2539.45
0.81539	3982.08		0.7636	5052.17		0.82668	2541.48
0.81785	3903.74		0.7659	5393.89		0.82917	2477.41
0.8203	3678.53		0.7682	5493.77		0.83166	2605.55
0.82276	3926.59		0.7705	5257.2		0.83415	2484.53
0.82522	3851.52		0.7728	5246.69		0.83664	2552.67
0.82767	3805.82		0.7751	5325.54		0.83913	2475.38
0.83013	3734.02		0.7774	4810.34		0.84162	2570.98
0.83258	3672		0.7797	5199.37		0.84411	2524.19
0.83504	3642.62		0.782	4989.08		0.8466	2568.94
0.8375	3508.8		0.7843	5420.17		0.84909	2524.19
0.83995	3747.07		0.7866	4920.74		0.85158	2443.85
0.84241	3665.47		0.7889	5078.46		0.85407	2486.56
0.84486	3587.14		0.7912	5004.85		0.85656	2614.71
0.84732	3551.23		0.7935	4773.54		0.85905	2530.3
0.84978	3570.82		0.7958	4957.54		0.86154	2489.62
0.85223	3417.41		0.7981	4820.85		0.86403	2544.53
0.85469	3521.86		0.8004	4447.59		0.86652	2489.62
0.85714	3508.8		0.8027	4621.08		0.86901	2460.12
0.8596	3505.54		0.805	4657.88		0.8715	2587.25
0.86206	3531.65		0.8073	4689.42		0.87399	2566.91
0.86451	3326.02		0.8096	4642.11		0.87648	2426.56
0.86697	3397.82		0.8119	4631.59		0.87897	2538.43
0.86942	3355.39		0.8142	4852.4		0.88146	2513.01
0.87188	3410.88		0.8165	4489.65		0.88395	2465.21
0.87434	3430.46		0.8188	4410.79		0.88644	2577.08
0.87679	3267.26		0.8211	4168.96		0.88893	2483.51
0.87925	3293.38		0.8234	4605.31		0.89142	2509.96
0.8817	3322.75		0.8257	4163.7		0.89391	2551.65
0.88416	3329.28		0.828	4342.45		0.8964	2533.35
0.88662	3378.24		0.8303	4310.9		0.89889	2586.23
0.88907	3345.6		0.8326	4405.53		0.90138	2475.38
0.89153	3224.83		0.8349	4211.02		0.90387	2481.48
0.89398	3162.82		0.8372	4473.88		0.90636	2511.99
0.89644	3042.05		0.8395	4168.96		0.90885	2504.87
0.8989	3169.34		0.8418	4216.27		0.91134	2586.23
0.90135	3068.16		0.8441	4074.33		0.91383	2529.28
0.90381	3074.69		0.8464	4295.13		0.91632	2536.4
0.90626	2908.22		0.8487	4090.1		0.91881	2595.38
0.90872	3244.42		0.851	3900.84		0.9213	2603.52
0.91118	3048.58		0.8533	3732.61		0.92379	2517.07
0.91363	2963.71		0.8556	4090.1		0.92628	2419.44
0.91609	2813.57		0.8579	3869.3		0.92877	2588.26
0.91854	2908.22		0.8602	4005.99		0.93126	2524.19
0.921	2869.06		0.8625	3864.04		0.93375	2628.94
0.92346	2908.22		0.8648	3685.3		0.93624	2655.39
0.92591	2885.38		0.8671	3601.18		0.93873	2669.62
0.92837	2761.34		0.8694	3317.29		0.94122	2655.39
0.93082	2715.65		0.8717	3695.81		0.94371	2544.53
0.93328	2542.66		0.874	3522.32		0.9462	2619.79
0.93574	2519.81		0.8763	3622.21		0.94869	2539.45
0.93819	2620.99		0.8786	3517.07		0.95118	2484.53
0.94065	2607.94		0.8809	3669.53		0.95367	2571.99
0.9431	2558.98		0.8832	3585.41		0.95616	2555.72
0.94556	2503.49		0.8855	3422.44		0.95865	2529.28
0.94802	2598.14		0.8878	3380.38		0.96114	2480.46
0.95047	2454.53		0.8901	3432.95		0.96363	2497.75
0.95293	2581.82		0.8924	3375.12		0.96612	2483.51
0.95538	2477.38		0.8947	3254.21		0.96861	2587.25
0.95784	2317.44		0.897	3269.98		0.9711	2426.56
0.9603	2568.77		0.8993	3227.92		0.97359	2503.85
0.96275	2265.22		0.9016	3180.61		0.97608	2496.73
0.96521	2320.7		0.9039	3164.83		0.97857	2555.72
0.96766	2412.1		0.9062	3306.78		0.98106	2423.51
0.97012	2131.39		0.9085	3075.46		0.98355	2474.36
0.97258	2268.48		0.9108	3248.95		0.98604	2482.5
0.97503	2281.54		0.9131	3196.38		0.98853	2544.53
0.97749	2144.45		0.9154	2865.17		0.99102	2495.72
0.97994	2141.18		0.9177	2991.35		0.99351	2447.92
0.9824	2275.01		0.92	3049.18		0.996	2518.09
0.98486	2154.24		0.9223	2880.95		0.99849	2496.73
0.98731	2118.34		0.9246	3007.12		1.00098	2455.04
0.98977	2199.94		0.9269	2654.89		1.00347	2450.97
0.99222	1955.14		0.9292	2907.23		1.00596	2423.51
0.99468	1958.4		0.9315	2854.66		1.00845	2519.11
0.99714	1987.78		0.9338	2739		1.01094	2404.19
0.99959	2082.43		0.9361	2754.77		1.01343	2458.09
1.00205	2131.39		0.9384	2686.43		1.01592	2421.48
1.0045	2075.9		0.9407	2376.25		1.01841	2445.88
1.00696	1782.14		0.943	2744.26		1.0209	2419.44
1.00942	1948.61		0.9453	2633.86		1.02339	2446.9
1.01187	1958.4		0.9476	2639.11		1.02588	2484.53
1.01433	1775.62		0.9499	2460.37		1.02837	2333
1.01678	1847.42		0.9522	2407.8		1.03086	2371.64
1.01924	1795.2		0.9545	2439.34		1.03335	2373.68
1.0217	1772.35		0.9568	2250.08		1.03584	2369.61
1.02415	1713.6		0.9591	2160.71		1.03833	2426.56
1.02661	1769.09		0.9614	2349.97		1.04082	2344.18
1.02906	1605.89		0.9637	2234.31		1.04331	2351.3
1.03152	1618.94		0.966	1939.91		1.0458	2258.76
1.03398	1628.74		0.9683	2292.14		1.04829	2322.83
1.03643	1609.15		0.9706	2108.14		1.05078	2300.45
1.03889	1752.77		0.9729	2307.91		1.05327	2208.92
1.04134	1638.53		0.9752	2392.03		1.05576	2167.23
1.0438	1680.96		0.9775	2386.77		1.05825	2099.09
1.04626	1514.5		0.9798	2255.34		1.06074	2011.63
1.04871	1599.36		0.9821	2087.11		1.06323	1816.36
1.05117	1452.48		0.9844	2039.79		1.06572	1650.59
1.05362	1393.73		0.9867	1950.42		1.06821	1535.67
1.05608	1396.99		0.989	1829.51		1.0707	1363.8
1.05854	1380.67		0.9913	1797.96		1.07319	1208.2
1.06099	1253.38		0.9936	1929.39		1.07568	1020.05
1.06345	1279.49		0.9959	1960.94		1.07817	876.654
1.0659	1504.7		0.9982	2286.88		1.08066	742.41
1.06836	1534.08		1.0005	2507.68		1.08315	561.384
1.07082	1703.81		1.0028	2728.49		1.08564	445.446
1.07327	1739.71		1.0051	2791.57		1.08813	402.732
1.07573	1782.14		1.0074	2423.57		1.09062	301.032
1.07818	1485.12		1.0097	2092.37		1.09311	257.301
1.08064	1321.92		1.012	1840.02		1.0956	213.57
1.0831	1109.76		1.0143	1487.79		1.09809	197.298
1.08555	1031.42		1.0166	1309.04		1.10058	178.992
1.08801	662.592		1.0189	993.611		1.10307	142.38
1.09046	545.088		1.0212	599.321		1.10556	156.618
1.09292	450.432		1.0235	425.833		1.10805	102.717
1.09538	241.536		1.0258	362.747		1.11054	129.159
1.09783	166.464		1.0281	310.175		1.11303	106.785
1.10029	146.88		1.0304	236.574		1.11552	91.53
1.10274	117.504		1.0327	162.973		1.11801	102.717
1.1052	104.448		1.035	168.23		1.1205	80.343
1.10766	114.24		1.0373	131.43		1.12299	82.377
1.11011	130.56		1.0396	120.916		1.12548	86.445
1.11257	91.392		1.0419	168.23		1.12797	81.36
1.11502	104.448		1.0442	147.202		1.13046	74.241
1.11748	81.6		1.0465	84.1152		1.13295	65.088
1.11994	88.128		1.0488	141.944		1.13544	73.224
1.12239	68.544		1.0511	89.3724		1.13793	48.816
1.12485	55.488		1.0534	68.3436		1.14042	79.326
1.1273	58.752		1.0557	94.6296		1.14291	70.173
1.12976	55.488		1.058	52.572		1.1454	71.19
1.13222	42.432		1.0603	68.3436		1.14789	71.19
1.13467	55.488		1.0626	26.286		1.15038	62.037
1.13713	19.584		1.0649	42.0576		1.15287	69.156
1.13958	22.848		1.0672	26.286		1.15536	70.173
1.14204	19.584		1.0695	15.7716		1.15785	92.547
1.1445	19.584		1.0718	10.5144		1.16034	76.275
1.14695	19.584		1.0741	21.0288		1.16283	72.207
1.14941	29.376		1.0764	15.7716		1.16532	98.649
1.15186	16.32		1.0787	31.5432		1.16781	79.326
1.15432	16.32		1.081	21.0288		1.1703	74.241
1.15678	6.528		1.0833	21.0288		1.17279	66.105
1.15923	29.376		1.0856	21.0288		1.17528	67.122
1.16169	13.056		1.0879	5.2572		1.17777	94.581
1.16414	16.32		1.0902	5.2572		1.18026	82.377
1.1666	22.848		1.0925	15.7716		1.18275	94.581
1.16906	26.112		1.0948	10.5144		1.18524	92.547
1.17151	16.32		1.0971	21.0288		1.18773	114.921
1.17397	16.32		1.0994	15.7716		1.19022	123.057
1.17642	16.32		1.1017	5.2572		1.19271	123.057
1.17888	19.584		1.104	21.0288		1.1952	124.074
1.18134	16.32		1.1063	21.0288		1.19769	148.482
1.18379	9.792		1.1086	26.286		1.20018	184.077
1.18625	16.32		1.1109	10.5144		1.20267	207.468
1.1887	13.056		1.1132	15.7716		1.20516	197.298
1.19116	26.112		1.1155	26.286		1.20765	268.488
1.19362	3.264		1.1178	5.2572		1.21014	273.573
1.19607	13.056		1.1201	10.5144		1.21263	271.539
1.19853	13.056		1.1224	15.7716		1.21512	327.474
1.20098	6.528		1.1247	10.5144		1.21761	307.134
1.20344	13.056		1.127	5.2572		1.2201	249.165
1.2059	16.32		1.1293	26.286		1.22259	270.522
1.20835	13.056		1.1316	31.5432		1.22508	220.689
1.21081	16.32		1.1339	15.7716		1.22757	182.043
1.21326	16.32		1.1362	31.5432		1.23006	136.278
1.21572	13.056		1.1385	5.2572		1.23255	132.21
1.21818	13.056		1.1408	21.0288		1.23504	114.921
1.22063	13.056		1.1431	10.5144		1.23753	104.751
1.22309	9.792		1.1454	15.7716		1.24002	140.346
1.22554	13.056		1.1477	21.0288		1.24251	124.074
1.228	9.792		1.15	21.0288		1.245	116.955
1.23046	13.056		1.1523	10.5144		1.24749	146.448
1.23291	9.792		1.1546	31.5432		1.24998	134.244
1.23537	3.264		1.1569	10.5144		1.25247	124.074
1.23782	16.32		1.1592	15.7716		1.25496	110.853
1.24028	13.056		1.1615	0		1.25745	108.819
1.24274	3.264		1.1638	15.7716		1.25994	81.36
1.24519	26.112		1.1661	0		1.26243	101.7
1.24765	6.528		1.1684	15.7716		1.26492	95.598
1.2501	13.056		1.1707	10.5144		1.26741	104.751
1.25256	9.792		1.173	10.5144		1.2699	85.428
1.25502	16.32		1.1753	21.0288		1.27239	115.938
1.25747	9.792		1.1776	21.0288		1.27488	100.683
1.25993	6.528		1.1799	15.7716		1.27737	107.802
1.26238	6.528		1.1822	15.7716		1.27986	99.666
1.26484	13.056		1.1845	21.0288		1.28235	104.751
1.2673	19.584		1.1868	31.5432		1.28484	98.649
1.26975	13.056		1.1891	15.7716		1.28733	83.394
1.27221	9.792		1.1914	47.3148		1.28982	71.19
1.27466	13.056		1.1937	31.5432		1.29231	64.071
1.27712	16.32		1.196	36.8004		1.2948	53.901
1.27958	16.32		1.1983	47.3148		1.29729	40.68
1.28203	16.32		1.2006	47.3148		1.29978	27.459
1.28449	9.792		1.2029	63.0864		1.30227	34.578
1.28694	9.792		1.2052	68.3436		1.30476	37.629
1.2894	3.264		1.2075	57.8292		1.30725	40.68
1.29186	9.792		1.2098	42.0576		1.30974	35.595
1.29431	3.264		1.2121	42.0576		1.31223	30.51
1.29677	6.528		1.2144	31.5432		1.31472	29.493
1.29922	6.528		1.2167	26.286		1.31721	31.527
1.30168	3.264		1.219	21.0288		1.3197	21.357
1.30414	3.264		1.2213	21.0288		1.32219	23.391
1.30659	13.056		1.2236	21.0288		1.32468	41.697
1.30905	3.264		1.2259	10.5144		1.32717	22.374
1.3115	9.792		1.2282	10.5144		1.32966	25.425
1.31396	6.528		1.2305	10.5144		1.33215	22.374
1.31642	9.792		1.2328	0		1.33464	24.408
1.31887	3.264		1.2351	10.5144		1.33713	27.459
1.32133	3.264		1.2374	5.2572		1.33962	43.731
1.32378	6.528		1.2397	21.0288		1.34211	32.544
1.32624	3.264		1.242	0		1.3446	28.476
1.3287	13.056		1.2443	10.5144		1.34709	34.578
1.33115	9.792		1.2466	10.5144		1.34958	40.68
1.33361	3.264		1.2489	5.2572		1.35207	30.51
1.33606	3.264		1.2512	5.2572		1.35456	32.544
1.33852	16.32		1.2535	5.2572		1.35705	33.561
1.34098	9.792		1.2558	0		1.35954	23.391
1.34343	6.528		1.2581	5.2572		1.36203	32.544
1.34589	3.264		1.2604	5.2572		1.36452	18.306
1.34834	6.528		1.2627	0		1.36701	26.442
1.3508	13.056		1.265	5.2572		1.3695	28.476
1.35326	6.528		1.2673	10.5144		1.37199	32.544
1.35571	0		1.2696	15.7716		1.37448	31.527
1.35817	16.32		1.2719	0		1.37697	35.595
1.36062	3.264		1.2742	0		1.37946	28.476
1.36308	0		1.2765	10.5144		1.38195	36.612
1.36554	9.792		1.2788	5.2572		1.38444	16.272
1.36799	6.528		1.2811	5.2572		1.38693	26.442
1.37045	6.528		1.2834	5.2572		1.38942	29.493
1.3729	6.528		1.2857	10.5144		1.39191	33.561
1.37536	9.792		1.288	10.5144		1.3944	31.527
1.37782	3.264		1.2903	15.7716		1.39689	26.442
1.38027	6.528		1.2926	5.2572		1.39938	35.595
1.38273	0		1.2949	5.2572		1.40187	29.493
1.38518	6.528		1.2972	5.2572		1.40436	27.459
1.38764	3.264		1.2995	15.7716		1.40685	33.561
1.3901	3.264		1.3018	5.2572		1.40934	28.476
1.39255	9.792		1.3041	15.7716		1.41183	30.51
1.39501	3.264		1.3064	5.2572		1.41432	27.459
1.39746	0		1.3087	5.2572		1.41681	18.306
1.39992	3.264		1.311	5.2572		1.4193	21.357
1.40238	6.528		1.3133	5.2572		1.42179	27.459
1.40483	3.264		1.3156	15.7716		1.42428	40.68
1.40729	0		1.3179	0		1.42677	39.663
1.40974	6.528		1.3202	5.2572		1.42926	36.612
1.4122	3.264		1.3225	0		1.43175	30.51
1.41466	3.264		1.3248	0		1.43424	27.459
1.41711	9.792		1.3271	0		1.43673	25.425
1.41957	0		1.3294	10.5144		1.43922	26.442
1.42202	6.528		1.3317	0		1.44171	33.561
1.42448	6.528		1.334	0		1.4442	24.408
1.42694	6.528		1.3363	5.2572		1.44669	23.391
1.42939	13.056		1.3386	10.5144		1.44918	29.493
1.43185	13.056		1.3409	5.2572		1.45167	26.442
1.4343	13.056		1.3432	10.5144		1.45416	34.578
1.43676	13.056		1.3455	26.286		1.45665	27.459
1.43922	6.528		1.3478	0		1.45914	39.663
1.44167	6.528		1.3501	0		1.46163	38.646
1.44413	6.528		1.3524	10.5144		1.46412	37.629
1.44658	6.528		1.3547	0		1.46661	48.816
1.44904	3.264		1.357	5.2572		1.4691	41.697
1.4515	3.264		1.3593	10.5144		1.47159	33.561
1.45395	0		1.3616	5.2572		1.47408	47.799
1.45641	6.528		1.3639	15.7716		1.47657	32.544
1.45886	9.792		1.3662	10.5144		1.47906	37.629
1.46132	6.528		1.3685	0		1.48155	37.629
1.46378	6.528		1.3708	21.0288		1.48404	39.663
1.46623	9.792		1.3731	5.2572		1.48653	51.867
1.46869	0		1.3754	5.2572		1.48902	42.714
1.47114	9.792		1.3777	5.2572		1.49151	51.867
1.4736	6.528		1.38	5.2572		1.494	45.765
1.47606	6.528		1.3823	0		1.49649	71.19
1.47851	6.528		1.3846	0		1.49898	43.731
1.48097	0		1.3869	15.7716		1.50147	43.731
1.48342	0		1.3892	10.5144		1.50396	44.748
1.48588	6.528		1.3915	0		1.50645	55.935
1.48834	3.264		1.3938	0		1.50894	48.816
1.49079	6.528		1.3961	5.2572		1.51143	46.782
1.49325	6.528		1.3984	5.2572		1.51392	46.782
1.4957	3.264		1.4007	5.2572		1.51641	41.697
1.49816	0		1.403	0		1.5189	57.969
1.50062	0		1.4053	0		1.52139	53.901
1.50307	13.056		1.4076	0		1.52388	51.867
1.50553	3.264		1.4099	0		1.52637	70.173
1.50798	13.056		1.4122	5.2572		1.52886	54.918
1.51044	3.264		1.4145	5.2572		1.53135	60.003
1.5129	9.792		1.4168	0		1.53384	61.02
1.51535	13.056		1.4191	10.5144		1.53633	53.901
1.51781	6.528		1.4214	0		1.53882	71.19
1.52026	0		1.4237	5.2572		1.54131	70.173
1.52272	0		1.426	5.2572		1.5438	77.292
1.52518	6.528		1.4283	0		1.54629	76.275
1.52763	3.264		1.4306	10.5144		1.54878	64.071
1.53009	3.264		1.4329	10.5144		1.55127	88.479
1.53254	13.056		1.4352	0		1.55376	86.445
1.535	3.264		1.4375	0		1.55625	100.683
1.53746	6.528		1.4398	0		1.55874	100.683
1.53991	6.528		1.4421	0		1.56123	112.887
1.54237	0		1.4444	10.5144		1.56372	109.836
1.54482	6.528		1.4467	0		1.56621	126.108
1.54728	3.264		1.449	5.2572		1.5687	115.938
1.54974	0		1.4513	5.2572		1.57119	142.38
1.55219	9.792		1.4536	0		1.57368	155.601
1.55465	3.264		1.4559	0		1.57617	153.567
1.5571	0		1.4582	0		1.57866	171.873
1.55956	0		1.4605	0		1.58115	159.669
1.56202	0		1.4628	5.2572		1.58364	186.111
1.56447	3.264		1.4651	0		1.58613	197.298
1.56693	3.264		1.4674	0		1.58862	193.23
1.56938	0		1.4697	5.2572		1.59111	209.502
1.57184	3.264		1.472	5.2572		1.5936	243.063
1.5743	3.264		1.4743	0		1.59609	270.522
1.57675	3.264		1.4766	0		1.59858	279.675
1.57921	3.264		1.4789	0		1.60107	313.236
1.58166	0		1.4812	5.2572		1.60356	338.661
1.58412	9.792		1.4835	15.7716		1.60605	330.525
1.58658	3.264		1.4858	0		1.60854	352.899
1.58903	3.264		1.4881	0		1.61103	403.749
1.59149	3.264		1.4904	0		1.61352	410.868
1.59394	3.264		1.4927	5.2572		1.61601	434.259
1.5964	16.32		1.495	0		1.6185	467.82
1.59886	0		1.4973	0		1.62099	464.769
1.60131	3.264		1.4996	5.2572		1.62348	493.245
1.60377	3.264		1.5019	0		1.62597	488.16
1.60622	0		1.5042	0		1.62846	509.517
1.60868	0		1.5065	5.2572		1.63095	566.469
1.61114	9.792		1.5088	0		1.63344	604.098
1.61359	6.528		1.5111	0		1.63593	648.846
1.61605	0		1.5134	0		1.63842	664.101
1.6185	3.264		1.5157	0		1.64091	653.931
1.62096	0		1.518	5.2572		1.6434	684.441
1.62342	3.264		1.5203	0		1.64589	736.308
1.62587	3.264		1.5226	0		1.64838	712.917
1.62833	6.528		1.5249	5.2572		1.65087	726.138
1.63078	9.792		1.5272	0		1.65336	734.274
1.63324	6.528		1.5295	5.2572		1.65585	756.648
1.6357	9.792		1.5318	0		1.65834	838.008
1.63815	3.264		1.5341	5.2572		1.66083	773.937
1.64061	6.528		1.5364	0		1.66332	833.94
1.64306	0		1.5387	10.5144		1.66581	826.821
1.64552	3.264		1.541	0		1.6683	805.464
1.64798	0		1.5433	10.5144		1.67079	773.937
1.65043	3.264		1.5456	0		1.67328	759.699
1.65289	3.264		1.5479	5.2572		1.67577	692.577
1.65534	0		1.5502	0		1.67826	659.016
1.6578	0		1.5525	0		1.68075	575.622
1.66026	3.264		1.5548	0		1.68324	500.364
1.66271	9.792		1.5571	10.5144		1.68573	466.803
1.66517	3.264		1.5594	0		1.68822	401.715
1.66762	0		1.5617	10.5144		1.69071	304.083
1.67008	0		1.564	5.2572		1.6932	282.726
1.67254	6.528		1.5663	0		1.69569	272.556
1.67499	6.528		1.5686	0		1.69818	228.825
1.67745	13.056		1.5709	5.2572		1.70067	204.417
1.6799	13.056		1.5732	5.2572		1.70316	246.114
1.68236	6.528		1.5755	0		1.70565	215.604
1.68482	13.056		1.5778	21.0288		1.70814	262.386
1.68727	6.528		1.5801	15.7716		1.71063	236.961
1.68973	16.32		1.5824	5.2572		1.71312	217.638
1.69218	26.112		1.5847	5.2572		1.71561	282.726
1.69464	9.792		1.587	5.2572		1.7181	273.573
1.6971	13.056		1.5893	5.2572		1.72059	272.556
1.69955	9.792		1.5916	15.7716		1.72308	308.151
1.70201	13.056		1.5939	10.5144		1.72557	317.304
1.70446	13.056		1.5962	10.5144		1.72806	350.865
1.70692	3.264		1.5985	31.5432		1.73055	376.29
1.70938	6.528		1.6008	10.5144		1.73304	393.579
1.71183	13.056		1.6031	0		1.73553	406.8
1.71429	29.376		1.6054	10.5144		1.73802	382.392
1.71674	29.376		1.6077	10.5144		1.74051	434.259
1.7192	13.056		1.61	5.2572		1.743	433.242
1.72166	26.112		1.6123	10.5144		1.74549	458.667
1.72411	29.376		1.6146	15.7716		1.74798	514.602
1.72657	32.64		1.6169	21.0288		1.75047	569.52
1.72902	32.64		1.6192	15.7716		1.75296	588.843
1.73148	42.432		1.6215	21.0288		1.75545	641.727
1.73394	32.64		1.6238	26.286		1.75794	657.999
1.73639	26.112		1.6261	31.5432		1.76043	651.897
1.73885	48.96		1.6284	47.3148		1.76292	705.798
1.7413	35.904		1.6307	36.8004		1.76541	731.223
1.74376	65.28		1.633	42.0576		1.7679	783.09
1.74622	78.336		1.6353	42.0576		1.77039	800.379
1.74867	88.128		1.6376	63.0864		1.77288	801.396
1.75113	159.936		1.6399	78.858		1.77537	824.787
1.75358	172.992		1.6422	126.173		1.77786	833.94
1.75604	172.992		1.6445	136.687		1.78035	748.512
1.7585	244.8		1.6468	194.516		1.78284	755.631
1.76095	375.36		1.6491	289.146		1.78533	683.424
1.76341	388.416		1.6514	341.718		1.78782	696.645
1.76586	587.52		1.6537	509.948		1.79031	587.826
1.76832	580.992		1.656	530.977		1.7928	481.041
1.77078	721.344		1.6583	688.693		1.79529	387.477
1.77323	982.464		1.6606	941.039		1.79778	331.542
1.77569	1024.9		1.6629	935.782		1.80027	254.25
1.77814	1090.18		1.6652	993.611		1.80276	192.213
1.7806	1171.78		1.6675	1072.47		1.80525	121.023
1.78306	1237.06		1.6698	1119.78		1.80774	79.326
1.78551	969.408		1.6721	1051.44		1.81023	67.122
1.78797	1028.16		1.6744	941.039		1.81272	38.646
1.79042	920.448		1.6767	709.722		1.81521	27.459
1.79288	616.896		1.679	599.321		1.8177	24.408
1.79534	528.768		1.6813	473.148		1.82019	14.238
1.79779	417.792		1.6836	399.547		1.82268	2.034
1.80025	306.816		1.6859	184.002		1.82517	8.136
1.8027	169.728		1.6882	136.687		1.82766	4.068
1.80516	137.088		1.6905	73.6008		1.83015	8.136
1.80762	39.168		1.6928	57.8292		1.83264	5.085
1.81007	32.64		1.6951	36.8004		1.83513	11.187
1.81253	9.792		1.6974	5.2572		1.83762	8.136
1.81498	6.528		1.6997	15.7716		1.84011	6.102
1.81744	9.792		1.702	0		1.8426	7.119
1.8199	3.264		1.7043	5.2572		1.84509	9.153
1.82235	3.264		1.7066	0		1.84758	6.102
1.82481	6.528		1.7089	0		1.85007	4.068
1.82726	6.528		1.7112	0		1.85256	5.085
1.82972	13.056		1.7135	0		1.85505	2.034
1.83218	3.264		1.7158	5.2572		1.85754	3.051
1.83463	6.528		1.7181	0		1.86003	9.153
1.83709	0		1.7204	0		1.86252	7.119
1.83954	3.264		1.7227	0		1.86501	2.034
1.842	0		1.725	0		1.8675	1.017
1.84446	3.264		1.7273	5.2572		1.86999	6.102
1.84691	6.528		1.7296	0		1.87248	2.034
1.84937	0		1.7319	0		1.87497	5.085
1.85182	6.528		1.7342	0		1.87746	5.085
1.85428	0		1.7365	5.2572		1.87995	6.102
1.85674	3.264		1.7388	0		1.88244	3.051
1.85919	3.264		1.7411	0		1.88493	4.068
1.86165	3.264		1.7434	0		1.88742	2.034
1.8641	0		1.7457	0		1.88991	5.085
1.86656	6.528		1.748	0		1.8924	4.068
1.86902	0		1.7503	0		1.89489	6.102
1.87147	0		1.7526	0		1.89738	5.085
1.87393	0		1.7549	0		1.89987	3.051
1.87638	3.264		1.7572	0		1.90236	3.051
1.87884	3.264		1.7595	0		1.90485	2.034
1.8813	0		1.7618	5.2572		1.90734	1.017
1.88375	3.264		1.7641	5.2572		1.90983	1.017
1.88621	0		1.7664	0		1.91232	3.051
1.88866	0		1.7687	0		1.91481	4.068
1.89112	0		1.771	0		1.9173	5.085
1.89358	3.264		1.7733	0		1.91979	4.068
1.89603	0		1.7756	0		1.92228	7.119
1.89849	0		1.7779	0		1.92477	3.051
1.90094	3.264		1.7802	0		1.92726	2.034
1.9034	0		1.7825	0		1.92975	3.051
1.90586	0		1.7848	0		1.93224	3.051
1.90831	0		1.7871	0		1.93473	8.136
1.91077	3.264		1.7894	0		1.93722	5.085
1.91322	3.264		1.7917	0		1.93971	4.068
1.91568	0		1.794	0		1.9422	4.068
1.91814	0		1.7963	5.2572		1.94469	3.051
1.92059	3.264		1.7986	5.2572		1.94718	5.085
1.92305	3.264		1.8009	0		1.94967	4.068
1.9255	0		1.8032	0		1.95216	3.051
1.92796	0		1.8055	5.2572		1.95465	3.051
1.93042	0		1.8078	0		1.95714	3.051
1.93287	0		1.8101	0		1.95963	1.017
1.93533	3.264		1.8124	0		1.96212	3.051
1.93778	0		1.8147	0		1.96461	3.051
1.94024	0		1.817	0		1.9671	3.051
1.9427	3.264		1.8193	0		1.96959	5.085
1.94515	0		1.8216	5.2572		1.97208	3.051
1.94761	0		1.8239	0		1.97457	3.051
1.95006	0		1.8262	5.2572		1.97706	3.051
1.95252	6.528		1.8285	5.2572		1.97955	2.034
1.95498	0		1.8308	0		1.98204	4.068
1.95743	0		1.8331	0		1.98453	2.034
1.95989	0		1.8354	0		1.98702	2.034
1.96234	6.528		1.8377	0		1.98951	4.068
1.9648	6.528		1.84	0		1.992	2.034
1.96726	0		1.8423	0		1.99449	0
1.96971	0		1.8446	0		1.99698	2.034
1.97217	0		1.8469	0		1.99947	2.034
1.97462	0		1.8492	5.2572		2.00196	2.034
1.97708	3.264		1.8515	0		2.00445	3.051
1.97954	0		1.8538	0		2.00694	3.051
1.98199	0		1.8561	0		2.00943	0
1.98445	3.264		1.8584	0		2.01192	4.068
1.9869	0		1.8607	0		2.01441	3.051
1.98936	0		1.863	0		2.0169	2.034
1.99182	0		1.8653	0		2.01939	2.034
1.99427	0		1.8676	0		2.02188	0
1.99673	0		1.8699	0		2.02437	3.051
1.99918	0		1.8722	0		2.02686	1.017
2.00164	3.264		1.8745	0		2.02935	0
2.0041	0		1.8768	0		2.03184	3.051
2.00655	0		1.8791	0		2.03433	1.017
2.00901	0		1.8814	0		2.03682	2.034
2.01146	3.264		1.8837	0		2.03931	0
2.01392	0		1.886	0		2.0418	1.017
2.01638	0		1.8883	0		2.04429	3.051
2.01883	0		1.8906	0		2.04678	3.051
2.02129	0		1.8929	0		2.04927	1.017
2.02374	0		1.8952	0		2.05176	0
2.0262	0		1.8975	0		2.05425	1.017
2.02866	0		1.8998	0		2.05674	1.017
2.03111	0		1.9021	0		2.05923	2.034
2.03357	0		1.9044	0		2.06172	3.051
2.03602	0		1.9067	5.2572		2.06421	2.034
2.03848	0		1.909	0		2.0667	0
2.04094	0		1.9113	0		2.06919	2.034
2.04339	0		1.9136	0		2.07168	1.017
2.04585	0		1.9159	0		2.07417	4.068
2.0483	3.264		1.9182	0		2.07666	2.034
2.05076	0		1.9205	0		2.07915	2.034
2.05322	0		1.9228	0		2.08164	0
2.05567	0		1.9251	0		2.08413	3.051
2.05813	3.264		1.9274	0		2.08662	0
2.06058	0		1.9297	0		2.08911	2.034
2.06304	3.264		1.932	0		2.0916	3.051
2.0655	0		1.9343	0		2.09409	3.051
2.06795	0		1.9366	5.2572		2.09658	1.017
2.07041	0		1.9389	0		2.09907	1.017
2.07286	0		1.9412	0		2.10156	1.017
2.07532	3.264		1.9435	0		2.10405	0
2.07778	0		1.9458	0		2.10654	1.017
2.08023	0		1.9481	0		2.10903	1.017
2.08269	3.264		1.9504	0		2.11152	0
2.08514	0		1.9527	0		2.11401	0
2.0876	0		1.955	0		2.1165	2.034
2.09006	0		1.9573	0		2.11899	3.051
2.09251	0		1.9596	0		2.12148	1.017
2.09497	0		1.9619	0		2.12397	0
2.09742	0		1.9642	0		2.12646	1.017
2.09988	0		1.9665	0		2.12895	1.017
2.10234	3.264		1.9688	0		2.13144	1.017
2.10479	0		1.9711	0		2.13393	0
2.10725	0		1.9734	0		2.13642	1.017
2.1097	0		1.9757	0		2.13891	1.017
2.11216	0		1.978	0		2.1414	2.034
2.11462	0		1.9803	0		2.14389	1.017
2.11707	0		1.9826	0		2.14638	0
2.11953	0		1.9849	0		2.14887	0
2.12198	3.264		1.9872	0		2.15136	0
2.12444	0		1.9895	0		2.15385	3.051
2.1269	3.264		1.9918	0		2.15634	2.034
2.12935	0		1.9941	0		2.15883	2.034
2.13181	3.264		1.9964	0		2.16132	2.034
2.13426	0		1.9987	0		2.16381	1.017
2.13672	0		2.001	0		2.1663	2.034
2.13918	0		2.0033	0		2.16879	1.017
2.14163	3.264		2.0056	0		2.17128	2.034
2.14409	0		2.0079	0		2.17377	1.017
2.14654	0		2.0102	0		2.17626	1.017
2.149	0		2.0125	0		2.17875	2.034
2.15146	0		2.0148	0		2.18124	2.034
2.15391	3.264		2.0171	0		2.18373	1.017
2.15637	3.264		2.0194	0		2.18622	2.034
2.15882	0		2.0217	0		2.18871	1.017
2.16128	3.264		2.024	0		2.1912	1.017
2.16374	0		2.0263	0		2.19369	1.017
2.16619	0		2.0286	0		2.19618	1.017
2.16865	3.264		2.0309	0		2.19867	3.051
2.1711	0		2.0332	0		2.20116	2.034
2.17356	3.264		2.0355	0		2.20365	0
2.17602	0		2.0378	0		2.20614	1.017
2.17847	0		2.0401	0		2.20863	4.068
2.18093	0		2.0424	0		2.21112	0
2.18338	0		2.0447	0		2.21361	0
2.18584	0		2.047	0		2.2161	1.017
2.1883	0		2.0493	0		2.21859	0
2.19075	0		2.0516	0		2.22108	1.017
2.19321	0		2.0539	0		2.22357	1.017
2.19566	0		2.0562	0		2.22606	0
2.19812	0		2.0585	5.2572		2.22855	1.017
2.20058	3.264		2.0608	0		2.23104	0
2.20303	0		2.0631	0		2.23353	1.017
2.20549	0		2.0654	0		2.23602	2.034
2.20794	0		2.0677	5.2572		2.23851	1.017
2.2104	0		2.07	0		2.241	2.034
2.21286	0		2.0723	0		2.24349	1.017
2.21531	0		2.0746	5.2572		2.24598	2.034
2.21777	0		2.0769	0		2.24847	1.017
2.22022	0		2.0792	0		2.25096	2.034
2.22268	0		2.0815	0		2.25345	1.017
2.22514	0		2.0838	0		2.25594	0
2.22759	0		2.0861	0		2.25843	1.017
2.23005	0		2.0884	0		2.26092	0
2.2325	0		2.0907	0		2.26341	1.017
2.23496	0		2.093	0		2.2659	2.034
2.23742	0		2.0953	5.2572		2.26839	2.034
2.23987	0		2.0976	0		2.27088	2.034
2.24233	0		2.0999	0		2.27337	2.034
2.24478	0		2.1022	0		2.27586	0
2.24724	0		2.1045	0		2.27835	0
2.2497	0		2.1068	0		2.28084	2.034
2.25215	0		2.1091	0		2.28333	0
2.25461	0		2.1114	0		2.28582	1.017
2.25706	3.264		2.1137	0		2.28831	1.017
2.25952	0		2.116	0		2.2908	1.017
2.26198	0		2.1183	0		2.29329	1.017
2.26443	0		2.1206	0		2.29578	0
2.26689	0		2.1229	0		2.29827	1.017
2.26934	0		2.1252	0		2.30076	1.017
2.2718	0		2.1275	0		2.30325	0
2.27426	0		2.1298	0		2.30574	0
2.27671	0		2.1321	0		2.30823	0
2.27917	0		2.1344	0		2.31072	3.051
2.28162	0		2.1367	0		2.31321	2.034
2.28408	0		2.139	0		2.3157	2.034
2.28654	0		2.1413	0		2.31819	0
2.28899	0		2.1436	0		2.32068	0
2.29145	0		2.1459	0		2.32317	0
2.2939	0		2.1482	0		2.32566	2.034
2.29636	0		2.1505	0		2.32815	0
2.29882	0		2.1528	0		2.33064	0
2.30127	0		2.1551	0		2.33313	3.051
2.30373	0		2.1574	0		2.33562	0
2.30618	0		2.1597	0		2.33811	0
2.30864	0		2.162	0		2.3406	1.017
2.3111	0		2.1643	0		2.34309	0
2.31355	0		2.1666	0		2.34558	0
2.31601	0		2.1689	0		2.34807	2.034
2.31846	0		2.1712	0		2.35056	0
2.32092	0		2.1735	0		2.35305	0
2.32338	0		2.1758	0		2.35554	1.017
2.32583	3.264		2.1781	0		2.35803	1.017
2.32829	0		2.1804	5.2572		2.36052	0
2.33074	0		2.1827	0		2.36301	2.034
2.3332	3.264		2.185	0		2.3655	1.017
2.33566	0		2.1873	5.2572		2.36799	1.017
2.33811	0		2.1896	0		2.37048	2.034
2.34057	0		2.1919	0		2.37297	0
2.34302	0		2.1942	5.2572		2.37546	1.017
2.34548	0		2.1965	0		2.37795	3.051
2.34794	0		2.1988	0		2.38044	0
2.35039	0		2.2011	0		2.38293	2.034
2.35285	0		2.2034	0		2.38542	1.017
2.3553	0		2.2057	0		2.38791	0
2.35776	0		2.208	0		2.3904	3.051
2.36022	0		2.2103	5.2572		2.39289	22.374
2.36267	0		2.2126	0		2.39538	85.428
2.36513	0		2.2149	0		2.39787	431.208
2.36758	0		2.2172	0		2.40036	1189.89
2.37004	0		2.2195	0		2.40285	2528.26
2.3725	3.264		2.2218	0		2.40534	3803.58
2.37495	0		2.2241	5.2572		2.40783	4141.22
2.37741	3.264		2.2264	0		2.41032	3386.61
2.37986	0		2.2287	0		2.41281	1932.3
2.38232	0		2.231	0		2.4153	853.263
2.38478	0		2.2333	0		2.41779	275.607
2.38723	0		2.2356	0		2.42028	73.224
2.38969	0		2.2379	0		2.42277	22.374
2.39214	0		2.2402	0		2.42526	10.17
2.3946	0		2.2425	0		2.42775	12.204
2.39706	3.264		2.2448	0		2.43024	5.085
2.39951	3.264		2.2471	0		2.43273	3.051
2.40197	9.792		2.2494	0		2.43522	6.102
2.40442	13.056		2.2517	0		2.43771	4.068
2.40688	13.056		2.254	0		2.4402	12.204
2.40934	16.32		2.2563	0		2.44269	11.187
2.41179	22.848		2.2586	5.2572		2.44518	4.068
2.41425	32.64		2.2609	10.5144		2.44767	8.136
2.4167	58.752		2.2632	5.2572		2.45016	4.068
2.41916	81.6		2.2655	5.2572		2.45265	4.068
2.42162	101.184		2.2678	26.286		2.45514	5.085
2.42407	186.048		2.2701	105.144		2.45763	2.034
2.42653	486.336		2.2724	604.578		2.46012	2.034
2.42898	1667.9		2.2747	2570.77		2.46261	2.034
2.43144	4563.07		2.277	8201.23		2.4651	4.068
2.4339	9840.96		2.2793	17101.7		2.46759	2.034
2.43635	14968.7		2.2816	27863.2		2.47008	2.034
2.43881	16555		2.2839	30775.6		2.47257	1.017
2.44126	12922.2		2.2862	24041.2		2.47506	5.085
2.44372	7588.8		2.2885	14383.7		2.47755	3.051
2.44618	3290.11		2.2908	5709.32		2.48004	2.034
2.44863	1191.36		2.2931	1829.51		2.48253	4.068
2.45109	362.304		2.2954	504.691		2.48502	2.034
2.45354	71.808		2.2977	73.6008		2.48751	4.068
2.456	0		2.3	21.0288		2.49	1.017
2.45846	0		2.3023	0		2.49249	1.017
2.46091	0		2.3046	0		2.49498	1.017
2.46337	0		2.3069	0		2.49747	0
2.46582	0		2.3092	0		2.49996	0
2.46828	0		2.3115	0		2.50245	0
2.47074	0		2.3138	0		2.50494	0
2.47319	0		2.3161	0		2.50743	0
2.47565	0		2.3184	0		2.50992	0
2.4781	0		2.3207	0		2.51241	0
2.48056	0		2.323	0		2.5149	0
2.48302	0		2.3253	0		2.51739	0
2.48547	0		2.3276	0		2.51988	0
2.48793	0		2.3299	0		2.52237	0
2.49038	0		2.3322	0		2.52486	0
2.49284	0		2.3345	0		2.52735	0
2.4953	0		2.3368	0		2.52984	0
2.49775	0		2.3391	0		2.53233	0
2.50021	0		2.3414	0		2.53482	0
2.50266	0		2.3437	0		2.53731	0
2.50512	0		2.346	0		2.5398	0
2.50758	0		2.3483	0		2.54229	0
2.51003	0		2.3506	0		2.54478	0
2.51249	0		2.3529	0		2.54727	0
2.51494	0		2.3552	0		2.54976	0

## Sheet: CV
Au on FTO			Pd on FTO			Au@Pd on FTO			NOE			Au-NOE			Pd-NOE			Au@Pd-NOE
Potential vs SCE [V]	Current Density [A cm-2]		Potential vs SCE [V]	Current Density [A cm-2]		Potential vs SCE [V]	Current Density [A cm-2]		Potential vs SCE [V]	Current Density [A cm-2]		Potential vs SCE [V]	Current Density [A cm-2]		Potential vs SCE [V]	Current Density [A cm-2]		Potential vs SCE [V]	Current Density [A cm-2]
0.00184	5.88222e-06		0.00215	3.01121e-05		0.00307	1.22009e-05		-0.26346	-0.000157647		-0.29751	-4.94588e-05		-0.28002	-0.000313199		-0.28585	-0.000249462
0.0046	5.95256e-06		0.00491	3.02636e-05		0.00583	1.20999e-05		-0.26469	-0.000161003		-0.29597	-4.51522e-05		-0.28217	-0.000309371		-0.28708	-0.000258722
0.00797	5.67938e-06		0.00828	3.05097e-05		0.00889	1.18894e-05		-0.26561	-0.000162482		-0.29536	-3.96442e-05		-0.28309	-0.000306076		-0.28861	-0.000249967
0.01104	5.95583e-06		0.01104	3.06138e-05		0.01196	1.16657e-05		-0.26714	-0.000157503		-0.29382	-2.82233e-05		-0.28401	-0.000310437		-0.28953	-0.00024862
0.0138	5.85114e-06		0.01349	3.07274e-05		0.01472	1.14383e-05		-0.26806	-0.000152235		-0.2926	-2.49159e-05		-0.28554	-0.000316542		-0.29106	-0.000262033
0.01718	5.4422e-06		0.01718	3.08505e-05		0.01779	1.14011e-05		-0.2699	-0.000151765		-0.29106	-2.82739e-05		-0.28646	-0.000320225		-0.29198	-0.000256197
0.01994	5.93129e-06		0.01994	3.08694e-05		0.02116	1.15995e-05		-0.27082	-0.000157539		-0.29045	-2.97537e-05		-0.28769	-0.000316784		-0.29352	-0.000252156
0.0227	5.52399e-06		0.023	3.07558e-05		0.02392	1.13433e-05		-0.27144	-0.0001579		-0.28953	-2.52385e-05		-0.28922	-0.000312181		-0.29536	-0.000263492
0.02576	5.38331e-06		0.02607	3.10872e-05		0.02668	1.12892e-05		-0.27297	-0.000152704		-0.288	-1.73906e-05		-0.28984	-0.000317317		-0.29567	-0.000269385
0.02883	5.82006e-06		0.02914	3.11156e-05		0.03006	1.09957e-05		-0.27389	-0.000148013		-0.28708	-1.48926e-05		-0.29106	-0.000323471		-0.29781	-0.000257824
0.0322	5.52726e-06		0.0319	3.12765e-05		0.03312	1.08911e-05		-0.27542	-0.00014942		-0.28585	-1.93004e-05		-0.2926	-0.000327153		-0.29873	-0.000268151
0.03527	5.43238e-06		0.03527	3.12954e-05		0.03619	1.10306e-05		-0.27634	-0.000153642		-0.28432	-2.16528e-05		-0.29444	-0.00032255		-0.29965	-0.000265288
0.03803	5.7121e-06		0.03834	3.10966e-05		0.03926	1.09452e-05		-0.27757	-0.000155699		-0.28309	-1.7966e-05		-0.29536	-0.000320176		-0.29812	-0.000237676
0.04141	5.34078e-06		0.0411	3.12291e-05		0.04233	1.10511e-05		-0.27849	-0.000148807		-0.28186	-1.09023e-05		-0.29628	-0.00032255		-0.29659	-0.00022735
0.04355	5.37677e-06		0.04417	3.12765e-05		0.04509	1.07227e-05		-0.28002	-0.000145054		-0.28094	-9.25747e-06		-0.29781	-0.00033069		-0.29536	-0.000233748
0.04693	5.90839e-06		0.04693	3.14374e-05		0.04815	1.07143e-05		-0.28156	-0.000146822		-0.27972	-1.35071e-05		-0.29873	-0.000334276		-0.29444	-0.000220896
0.04999	5.44383e-06		0.04999	3.15889e-05		0.05122	1.04256e-05		-0.28248	-0.000150106		-0.27849	-1.60183e-05		-0.29904	-0.000319546		-0.2929	-0.000209559
0.05306	5.6483e-06		0.05337	3.17403e-05		0.05429	1.07095e-05		-0.2834	-0.000152307		-0.27665	-1.2888e-05		-0.29812	-0.000302491		-0.29168	-0.00021433
0.05582	5.59105e-06		0.05582	3.16078e-05		0.05735	1.06048e-05		-0.28524	-0.000146461		-0.27604	-5.30634e-06		-0.29628	-0.00029876		-0.29014	-0.00021012
0.05919	5.22301e-06		0.05889	3.17687e-05		0.05981	1.06205e-05		-0.28646	-0.000141121		-0.2745	-4.29705e-06		-0.29567	-0.000296531		-0.28922	-0.00019536
0.06226	5.63522e-06		0.06226	3.1693e-05		0.06318	1.04821e-05		-0.28708	-0.000141987		-0.27389	-8.93685e-06		-0.29413	-0.000294545		-0.28738	-0.000198279
0.06502	5.65485e-06		0.06533	3.18445e-05		0.06594	1.02332e-05		-0.28861	-0.000146822		-0.27174	-1.16333e-05		-0.29321	-0.000283594		-0.28677	-0.000202881
0.06809	5.3506e-06		0.06809	3.20622e-05		0.0687	1.03186e-05		-0.28984	-0.000147327		-0.27052	-8.18748e-06		-0.29168	-0.000274921		-0.28524	-0.000186942
0.07116	5.42584e-06		0.07054	3.20811e-05		0.07177	1.0226e-05		-0.29076	-0.000141987		-0.2699	-8.94191e-07		-0.29076	-0.000274873		-0.28401	-0.000181667
0.07422	5.28516e-06		0.07392	3.21758e-05		0.07484	1.04569e-05		-0.29229	-0.000137044		-0.26898	2.04703e-07		-0.28953	-0.000274824		-0.28248	-0.000189692
0.0776	4.85823e-06		0.07698	3.22136e-05		0.07821	1.02296e-05		-0.29352	-0.000138379		-0.26775	-2.07188e-06		-0.288	-0.000272208		-0.28156	-0.000176279
0.08005	5.42257e-06		0.08005	3.23272e-05		0.08097	1.02813e-05		-0.29474	-0.000143069		-0.26622	-8.46257e-06		-0.28738	-0.000262953		-0.28002	-0.000168422
0.08312	5.33097e-06		0.08312	3.24408e-05		0.08404	9.96736e-06		-0.29567	-0.000144441		-0.26499	-4.55949e-06		-0.28585	-0.000255153		-0.2788	-0.00017482
0.08618	5.08069e-06		0.08618	3.2668e-05		0.08741	1.0078e-05		-0.29689	-0.000137982		-0.26407	2.51499e-06		-0.28462	-0.000253602		-0.27726	-0.000174988
0.08894	5.36695e-06		0.08894	3.26207e-05		0.08986	1.02139e-05		-0.29781	-0.000134698		-0.26315	2.60542e-06		-0.28309	-0.000255734		-0.27634	-0.000156692
0.09201	4.84841e-06		0.09232	3.27343e-05		0.09324	1.01273e-05		-0.29965	-0.000136719		-0.26101	-2.17667e-06		-0.28217	-0.000253311		-0.27481	-0.000164325
0.09508	4.75354e-06		0.09508	3.28479e-05		0.09569	1.01117e-05		-0.29812	-0.000121961		-0.26039	-5.26017e-06		-0.28125	-0.000244638		-0.27328	-0.000164044
0.09815	5.11668e-06		0.09784	3.29425e-05		0.09907	9.8988e-06		-0.2972	-0.000114708		-0.25947	-1.37544e-06		-0.28002	-0.000238921		-0.27236	-0.000151585
0.10121	4.91057e-06		0.10121	3.32549e-05		0.10183	9.91924e-06		-0.29659	-0.000103198		-0.25825	2.07245e-06		-0.2788	-0.000238194		-0.27113	-0.000147264
0.10367	4.7928e-06		0.10367	3.33591e-05		0.10551	9.87594e-06		-0.29505	-9.51511e-05		-0.25671	5.50427e-06		-0.27726	-0.000239696		-0.2699	-0.000157029
0.10673	5.11504e-06		0.10704	3.34348e-05		0.10796	9.88677e-06		-0.29352	-9.3816e-05		-0.25579	5.07172e-07		-0.27634	-0.000237564		-0.26837	-0.000143279
0.1098	4.64885e-06		0.10949	3.35862e-05		0.11103	9.93488e-06		-0.2926	-9.54037e-05		-0.25426	-2.07188e-06		-0.2745	-0.000228649		-0.26683	-0.000136713
0.11317	4.8157e-06		0.11256	3.36241e-05		0.11379	1.00022e-05		-0.29168	-9.3347e-05		-0.25273	1.38113e-06		-0.27389	-0.000223077		-0.2653	-0.000143335
0.11593	5.11341e-06		0.11563	3.36809e-05		0.11685	9.79656e-06		-0.29014	-8.71407e-05		-0.25211	2.07245e-06		-0.27266	-0.000223513		-0.26469	-0.000139407
0.119	4.69956e-06		0.119	3.38418e-05		0.11992	9.69433e-06		-0.28861	-8.06096e-05		-0.25089	8.20898e-06		-0.27144	-0.000223755		-0.26285	-0.00012633
0.12207	5.02835e-06		0.12176	3.40785e-05		0.12299	9.75086e-06		-0.28769	-8.05591e-05		-0.24997	2.73316e-06		-0.2699	-0.00022046		-0.26193	-0.000133508
0.12514	4.93511e-06		0.12452	3.41164e-05		0.12606	9.77371e-06		-0.28677	-8.3536e-05		-0.24843	-6.25428e-07		-0.26898	-0.000213386		-0.2607	-0.000136163
0.12851	4.66684e-06		0.1282	3.40974e-05		0.12851	9.90361e-06		-0.28524	-8.29406e-05		-0.24751	2.07245e-06		-0.26775	-0.000208105		-0.25947	-0.000122413
0.13096	4.89912e-06		0.13127	3.41258e-05		0.13188	9.6414e-06		-0.28401	-7.59549e-05		-0.24629	1.13475e-05		-0.26683	-0.00020607		-0.25794	-0.000118827
0.13372	4.84351e-06		0.13372	3.42394e-05		0.13526	9.56443e-06		-0.28278	-7.20291e-05		-0.24445	1.05273e-05		-0.26561	-0.000208299		-0.25671	-0.000128491
0.1374	4.72737e-06		0.1371	3.44003e-05		0.13863	9.53797e-06		-0.28186	-7.24224e-05		-0.24353	4.79727e-06		-0.26469	-0.000204665		-0.25518	-0.000115622
0.14016	4.94002e-06		0.13955	3.44193e-05		0.14078	9.51391e-06		-0.28033	-7.48255e-05		-0.24199	1.4861e-06		-0.26285	-0.000197687		-0.25426	-0.000110229
0.14292	4.79934e-06		0.14292	3.46181e-05		0.14415	9.62817e-06		-0.2791	-7.47606e-05		-0.24138	6.733e-06		-0.26223	-0.000193957		-0.25242	-0.000117547
0.14661	4.5278e-06		0.1463	3.44287e-05		0.14691	9.67508e-06		-0.27818	-6.85976e-05		-0.23954	1.37879e-05		-0.26039	-0.000191582		-0.2515	-0.000116683
0.14967	4.85496e-06		0.14875	3.45613e-05		0.14998	9.52594e-06		-0.27696	-6.45274e-05		-0.23862	1.24738e-05		-0.25917	-0.000194732		-0.25027	-0.000100924
0.15213	4.54907e-06		0.15213	3.45991e-05		0.15243	9.35755e-06		-0.27573	-6.47547e-05		-0.23739	6.36432e-06		-0.25855	-0.000191146		-0.24874	-0.00010978
0.15519	4.66521e-06		0.15519	3.47979e-05		0.15611	9.41649e-06		-0.2742	-6.81501e-05		-0.23647	3.49835e-06		-0.25702	-0.000183878		-0.24721	-0.000110409
0.15826	4.81734e-06		0.15826	3.49304e-05		0.15887	9.33831e-06		-0.27297	-6.68439e-05		-0.23494	8.8812e-06		-0.2561	-0.000179372		-0.24629	-9.83256e-05
0.16133	4.48527e-06		0.16102	3.51198e-05		0.16255	9.4225e-06		-0.27205	-6.1998e-05		-0.23402	1.58577e-05		-0.25457	-0.000178694		-0.24445	-9.71639e-05
0.16378	4.62922e-06		0.16378	3.50535e-05		0.16501	9.50549e-06		-0.27082	-5.78484e-05		-0.23279	1.46214e-05		-0.25303	-0.000180438		-0.24353	-0.000106531
0.16654	4.72573e-06		0.16715	3.51576e-05		0.16746	9.28298e-06		-0.2699	-5.80866e-05		-0.23156	8.14005e-06		-0.25242	-0.000177628		-0.2426	-9.45935e-05
0.16992	4.44602e-06		0.16961	3.54606e-05		0.17084	9.3371e-06		-0.26867	-6.20088e-05		-0.23034	5.28863e-06		-0.25119	-0.000170069		-0.24107	-8.83471e-05
0.17298	4.55888e-06		0.17268	3.52996e-05		0.1739	9.28057e-06		-0.26745	-6.08938e-05		-0.2288	1.13962e-05		-0.24935	-0.000165079		-0.23954	-9.64568e-05
0.17666	4.79607e-06		0.17605	3.5631e-05		0.17666	9.28779e-06		-0.26591	-5.58242e-05		-0.2285	1.76049e-05		-0.24905	-0.000164158		-0.238	-9.31624e-05
0.17942	4.39367e-06		0.17881	3.54322e-05		0.17942	9.33831e-06		-0.26438	-5.24865e-05		-0.22666	1.63655e-05		-0.24721	-0.000165999		-0.23708	-8.10176e-05
0.18188	4.71755e-06		0.18188	3.56594e-05		0.1828	9.41047e-06		-0.26377	-5.31215e-05		-0.22543	9.73176e-06		-0.24598	-0.000161542		-0.23586	-8.86277e-05
0.18494	4.59814e-06		0.18525	3.58392e-05		0.18617	9.30102e-06		-0.26223	-5.64845e-05		-0.2242	6.66723e-06		-0.24537	-0.00015563		-0.23463	-9.15685e-05
0.1877	4.36913e-06		0.18832	3.60096e-05		0.18862	9.18916e-06		-0.26101	-5.63726e-05		-0.22328	1.34925e-05		-0.24353	-0.000150446		-0.2334	-7.8913e-05
0.19138	4.7241e-06		0.19138	3.60475e-05		0.19169	9.25291e-06		-0.25978	-5.07112e-05		-0.22206	1.94155e-05		-0.2423	-0.000149719		-0.23187	-7.71059e-05
0.19384	4.53271e-06		0.19384	3.63125e-05		0.19476	9.12181e-06		-0.25886	-4.80122e-05		-0.22083	1.65685e-05		-0.24107	-0.000153402		-0.23064	-8.60966e-05
0.19691	4.38386e-06		0.19721	3.61421e-05		0.19752	9.4658e-06		-0.25763	-4.8373e-05		-0.21991	1.0858e-05		-0.24046	-0.000149089		-0.22911	-7.51248e-05
0.19967	4.66848e-06		0.19997	3.63788e-05		0.20089	9.29982e-06		-0.2561	-5.21148e-05		-0.21807	8.06922e-06		-0.23923	-0.000141821		-0.22788	-7.04891e-05
0.20304	4.35932e-06		0.20335	3.6587e-05		0.20365	9.24088e-06		-0.25487	-5.08663e-05		-0.21715	1.48686e-05		-0.238	-0.000136637		-0.22666	-7.87278e-05
0.2058	4.22519e-06		0.2058	3.63977e-05		0.20733	9.0749e-06		-0.25365	-4.69585e-05		-0.21592	2.07245e-05		-0.23708	-0.000137315		-0.22574	-7.78804e-05
0.20917	4.59978e-06		0.20887	3.66154e-05		0.21009	9.10256e-06		-0.25303	-4.31157e-05		-0.215	1.78396e-05		-0.23555	-0.000139302		-0.2242	-6.50173e-05
0.21193	4.33315e-06		0.21224	3.68332e-05		0.21285	9.2036e-06		-0.2515	-4.36642e-05		-0.21377	1.27236e-05		-0.23494	-0.000137073		-0.22298	-7.2807e-05
0.215	4.45747e-06		0.21531	3.66912e-05		0.21592	9.36838e-06		-0.25058	-4.76802e-05		-0.21255	9.94108e-06		-0.2334	-0.000127915		-0.22144	-7.28126e-05
0.21868	4.68975e-06		0.21776	3.68142e-05		0.21868	9.31666e-06		-0.24905	-4.62333e-05		-0.21071	1.6927e-05		-0.23218	-0.000123312		-0.21991	-6.2806e-05
0.22114	4.24645e-06		0.22114	3.71361e-05		0.22206	9.13504e-06		-0.24813	-4.23363e-05		-0.21009	2.07245e-05		-0.23064	-0.000124718		-0.2193	-6.20989e-05
0.2242	4.40676e-06		0.2239	3.68616e-05		0.22512	9.23727e-06		-0.2469	-3.90744e-05		-0.20887	2.15074e-05		-0.22911	-0.000125929		-0.21745	-7.07136e-05
0.22727	4.42966e-06		0.22696	3.73917e-05		0.22819	9.10256e-06		-0.24567	-3.96156e-05		-0.20795	1.36026e-05		-0.22819	-0.000121907		-0.21653	-6.01795e-05
0.23003	4.31515e-06		0.22972	3.73822e-05		0.23126	9.31906e-06		-0.24445	-4.35343e-05		-0.20611	1.15537e-05		-0.22727	-0.000114882		-0.21469	-5.62229e-05
0.2331	4.46074e-06		0.2331	3.74011e-05		0.23432	9.32748e-06		-0.24322	-4.30219e-05		-0.20519	1.86762e-05		-0.22635	-0.00010931		-0.21377	-6.39846e-05
0.23586	4.45419e-06		0.23586	3.78366e-05		0.23708	9.26253e-06		-0.24199	-3.79522e-05		-0.20396	2.34678e-05		-0.22482	-0.000110099		-0.21255	-6.07744e-05
0.23954	4.21374e-06		0.23892	3.79312e-05		0.23984	9.22765e-06		-0.24107	-3.5715e-05		-0.20304	2.13493e-05		-0.2239	-0.000113535		-0.21101	-5.07903e-05
0.2423	4.41166e-06		0.24199	3.78839e-05		0.24291	9.26734e-06		-0.23954	-3.63898e-05		-0.2012	1.47725e-05		-0.22236	-0.000108888		-0.20979	-5.78224e-05
0.24475	4.36586e-06		0.24506	3.83288e-05		0.24629	9.22044e-06		-0.23862	-4.04672e-05		-0.20059	1.26477e-05		-0.22083	-0.000101184		-0.20856	-6.01571e-05
0.24782	4.33969e-06		0.24813	3.82247e-05		0.24905	9.28659e-06		-0.23739	-3.93089e-05		-0.19936	1.97974e-05		-0.22022	-9.6363e-05		-0.20733	-4.87587e-05
0.25119	4.67339e-06		0.25089	3.83951e-05		0.25211	9.48986e-06		-0.23616	-3.49068e-05		-0.19783	2.45997e-05		-0.21899	-9.84658e-05		-0.2058	-4.89383e-05
0.25395	4.44602e-06		0.25395	3.89157e-05		0.25487	9.28298e-06		-0.23524	-3.16124e-05		-0.19691	2.18236e-05		-0.21776	-0.000100966		-0.20427	-5.65092e-05
0.25671	4.47382e-06		0.25702	3.86412e-05		0.25763	9.39965e-06		-0.23402	-3.26913e-05		-0.19568	1.66064e-05		-0.21561	-9.66101e-05		-0.20335	-4.68562e-05
0.26009	4.48364e-06		0.26039	3.90199e-05		0.2607	9.32147e-06		-0.23248	-3.67109e-05		-0.19384	1.52025e-05		-0.21561	-8.85621e-05		-0.20273	-4.35506e-05
0.26315	4.25954e-06		0.26346	3.95121e-05		0.26407	9.31786e-06		-0.23187	-3.49573e-05		-0.19353	2.10205e-05		-0.21377	-8.39057e-05		-0.20059	-5.22495e-05
0.26622	4.43457e-06		0.26622	3.94269e-05		0.26714	9.49948e-06		-0.22972	-3.12155e-05		-0.192	2.57444e-05		-0.21255	-8.72393e-05		-0.19905	-5.00664e-05
0.26929	4.60469e-06		0.26929	3.95784e-05		0.27021	9.49587e-06		-0.2285	-2.80943e-05		-0.19077	2.47199e-05		-0.21132	-8.8218e-05		-0.19752	-3.90552e-05
0.27205	4.43457e-06		0.27143	4.01085e-05		0.27297	9.4646e-06		-0.22758	-2.92273e-05		-0.18985	1.75487e-05		-0.2104	-8.36926e-05		-0.1966	-4.67271e-05
0.27512	4.38222e-06		0.27542	3.98908e-05		0.27604	9.44295e-06		-0.22635	-3.31459e-05		-0.18862	1.75487e-05		-0.20948	-7.61097e-05		-0.19568	-4.65587e-05
0.27788	4.46728e-06		0.27788	4.04966e-05		0.2788	9.4658e-06		-0.22543	-3.2482e-05		-0.1877	2.25635e-05		-0.20764	-7.14243e-05		-0.19445	-3.7192e-05
0.28125	4.23827e-06		0.28125	4.09131e-05		0.28186	9.43814e-06		-0.22451	-2.76216e-05		-0.18617	2.70534e-05		-0.20641	-7.42636e-05		-0.19323	-3.76017e-05
0.28401	4.58506e-06		0.28401	4.06954e-05		0.28493	9.66426e-06		-0.22328	-2.51499e-05		-0.18494	2.57633e-05		-0.20611	-7.6759e-05		-0.19169	-4.64521e-05
0.28738	4.67502e-06		0.28708	4.12823e-05		0.28769	9.53556e-06		-0.22175	-2.65391e-05		-0.18372	1.83961e-05		-0.20457	-7.11869e-05		-0.19046	-3.64287e-05
0.28984	4.53762e-06		0.29014	4.15474e-05		0.29106	9.57164e-06		-0.22022	-3.07175e-05		-0.18218	1.76246e-05		-0.20335	-6.45876e-05		-0.18893	-3.37461e-05
0.2926	4.61777e-06		0.29321	4.15379e-05		0.29413	9.70996e-06		-0.21899	-2.95737e-05		-0.18126	2.37524e-05		-0.20181	-6.03141e-05		-0.18801	-4.19568e-05
0.29628	4.48855e-06		0.29628	4.21343e-05		0.29689	9.54278e-06		-0.21807	-2.4919e-05		-0.18004	2.76605e-05		-0.20059	-6.31728e-05		-0.18648	-3.80619e-05
0.29904	4.50654e-06		0.29904	4.24656e-05		0.29965	9.72199e-06		-0.21684	-2.1704e-05		-0.17912	2.57191e-05		-0.19997	-6.58861e-05		-0.18494	-2.87625e-05
0.30211	4.63577e-06		0.30211	4.23804e-05		0.30303	9.78333e-06		-0.21561	-2.39808e-05		-0.17758	1.99391e-05		-0.19875	-6.09294e-05		-0.18372	-3.62772e-05
0.30517	4.63249e-06		0.30487	4.32229e-05		0.3064	9.72199e-06		-0.215	-2.76433e-05		-0.17636	1.87059e-05		-0.19721	-5.36615e-05		-0.18249	-3.92348e-05
0.30793	4.51145e-06		0.30824	4.30336e-05		0.30916	9.76288e-06		-0.21347	-2.5785e-05		-0.17544	2.5523e-05		-0.19568	-4.97174e-05		-0.18126	-2.74324e-05
0.311	4.65376e-06		0.311	4.35258e-05		0.31161	9.85189e-06		-0.21255	-2.21406e-05		-0.17421	2.89632e-05		-0.19476	-5.40055e-05		-0.18034	-2.96548e-05
0.31499	4.45419e-06		0.31407	4.41979e-05		0.31499	9.81701e-06		-0.21071	-1.81173e-05		-0.17298	2.71736e-05		-0.19323	-5.49455e-05		-0.1785	-3.69002e-05
0.31713	4.51308e-06		0.31744	4.41695e-05		0.31775	1.00155e-05		-0.20948	-2.07297e-05		-0.17145	2.1128e-05		-0.19231	-5.05121e-05		-0.17728	-2.8364e-05
0.3202	4.70774e-06		0.3202	4.4463e-05		0.32081	1.0078e-05		-0.20825	-2.45185e-05		-0.17053	2.16718e-05		-0.19138	-4.33507e-05		-0.17636	-2.4284e-05
0.32327	4.55398e-06		0.32327	4.50404e-05		0.32388	9.93729e-06		-0.20703	-2.37571e-05		-0.1693	2.61301e-05		-0.18954	-3.94406e-05		-0.17482	-3.4139e-05
0.32634	4.67829e-06		0.32634	4.50783e-05		0.32664	1.01887e-05		-0.2058	-1.88065e-05		-0.16777	3.10248e-05		-0.18893	-4.36269e-05		-0.1739	-3.07941e-05
0.3291	4.60469e-06		0.3291	4.54474e-05		0.33063	1.00564e-05		-0.20488	-1.5909e-05		-0.16685	2.90834e-05		-0.1874	-4.48189e-05		-0.17176	-2.12365e-05
0.33216	4.5049e-06		0.33216	4.61669e-05		0.33278	1.00997e-05		-0.20365	-1.78756e-05		-0.16593	2.1305e-05		-0.18678	-3.95036e-05		-0.17084	-2.87962e-05
0.33492	4.56216e-06		0.33462	4.60344e-05		0.33584	1.01285e-05		-0.20212	-2.2653e-05		-0.16439	2.25635e-05		-0.18494	-3.36553e-05		-0.1693	-2.90768e-05
0.3383	4.63086e-06		0.33768	4.65645e-05		0.33922	1.03751e-05		-0.2012	-2.13648e-05		-0.16317	2.77933e-05		-0.18402	-3.07772e-05		-0.16808	-1.97886e-05
0.34136	4.5916e-06		0.34136	4.71703e-05		0.34198	1.03186e-05		-0.19997	-1.61616e-05		-0.16163	3.17141e-05		-0.18218	-3.35681e-05		-0.16777	-2.13881e-05
0.34382	4.61123e-06		0.34382	4.6962e-05		0.34474	1.03318e-05		-0.19875	-1.31848e-05		-0.16071	2.91909e-05		-0.18188	-3.57824e-05		-0.16562	-2.98513e-05
0.34719	4.67175e-06		0.34688	4.77288e-05		0.34811	1.04004e-05		-0.19752	-1.62013e-05		-0.15918	2.33919e-05		-0.18065	-3.18674e-05		-0.16439	-2.03947e-05
0.35026	4.4362e-06		0.35026	4.83441e-05		0.35118	1.04244e-05		-0.19599	-2.00369e-05		-0.15887	2.24117e-05		-0.17942	-2.50695e-05		-0.16286	-1.84753e-05
0.35302	4.59651e-06		0.35302	4.82116e-05		0.35394	1.06253e-05		-0.19537	-1.83446e-05		-0.15734	2.95071e-05		-0.17789	-2.32137e-05		-0.16194	-2.73314e-05
0.35578	4.46728e-06		0.35639	4.89405e-05		0.35701	1.05591e-05		-0.19415	-1.37765e-05		-0.15581	3.26247e-05		-0.17697	-2.64649e-05		-0.16041	-2.27743e-05
0.35915	4.63249e-06		0.35946	4.93097e-05		0.36038	1.0606e-05		-0.19261	-1.00022e-05		-0.15458	2.9526e-05		-0.17544	-2.68186e-05		-0.15857	-1.38902e-05
0.36191	4.59651e-06		0.36222	4.93097e-05		0.36283	1.06229e-05		-0.19169	-1.36791e-05		-0.15335	2.36954e-05		-0.17482	-2.45171e-05		-0.15795	-2.15901e-05
0.36498	4.5687e-06		0.36467	5.00954e-05		0.36621	1.06662e-05		-0.19046	-1.73957e-05		-0.15243	2.4897e-05		-0.17329	-1.72395e-05		-0.15673	-2.4559e-05
0.36774	4.54253e-06		0.36805	5.03226e-05		0.36897	1.08562e-05		-0.18924	-1.58333e-05		-0.15151	2.99118e-05		-0.17176	-1.52239e-05		-0.1555	-1.22851e-05
0.37111	4.43947e-06		0.37111	5.05024e-05		0.37203	1.0926e-05		-0.18832	-1.08682e-05		-0.14998	3.51289e-05		-0.17114	-1.82619e-05		-0.15397	-1.54481e-05
0.37387	4.60796e-06		0.37418	5.13355e-05		0.37479	1.10282e-05		-0.1877	-7.76869e-06		-0.14845	3.1733e-05		-0.16961	-1.88336e-05		-0.15274	-1.83872e-05
0.37694	4.54253e-06		0.37664	5.12692e-05		0.37817	1.09404e-05		-0.18586	-1.07964e-05		-0.14753	2.46377e-05		-0.16869	-1.53353e-05		-0.15121	-1.46927e-05
0.38032	4.61941e-06		0.3794	5.15721e-05		0.38093	1.11641e-05		-0.18433	-1.51152e-05		-0.1463	2.70597e-05		-0.16746	-9.46768e-06		-0.15029	-1.06856e-05
0.38308	4.4771e-06		0.38277	5.2585e-05		0.38338	1.10041e-05		-0.18372	-1.37224e-05		-0.14507	3.14485e-05		-0.16654	-8.36441e-06		-0.14906	-1.83872e-05
0.38614	4.47382e-06		0.38614	5.25566e-05		0.38676	1.12074e-05		-0.18218	-8.33519e-06		-0.14385	3.60522e-05		-0.16501	-1.17542e-05		-0.14783	-1.67636e-05
0.38952	4.35768e-06		0.38921	5.28595e-05		0.39013	1.12495e-05		-0.18065	-5.89958e-06		-0.14262	3.25425e-05		-0.16347	-1.30285e-05		-0.14599	-8.33972e-06
0.39197	4.36259e-06		0.39197	5.37588e-05		0.3932	1.13289e-05		-0.17942	-8.78876e-06		-0.14201	2.57886e-05		-0.16225	-9.99388e-06		-0.14477	-1.61721e-05
0.39534	4.45583e-06		0.39504	5.36452e-05		0.39596	1.14335e-05		-0.17881	-1.18219e-05		-0.14047	2.56179e-05		-0.16163	-3.51816e-06		-0.14354	-1.7945e-05
0.3981	4.42639e-06		0.3978	5.39292e-05		0.39902	1.12796e-05		-0.17728	-1.1478e-05		-0.13894	3.34531e-05		-0.15949	-2.2516e-06		-0.14231	-6.28565e-06
0.40087	4.45583e-06		0.40056	5.48474e-05		0.40179	1.14696e-05		-0.17574	-6.01144e-06		-0.13802	3.63052e-05		-0.15887	-5.7092e-06		-0.14078	-1.01412e-05
0.40455	4.26935e-06		0.40455	5.47812e-05		0.40485	1.14708e-05		-0.17482	-3.20923e-06		-0.13679	3.20935e-05		-0.15765	-6.72719e-06		-0.13955	-1.83564e-05
0.407	4.21537e-06		0.40669	5.53018e-05		0.40792	1.16212e-05		-0.1736	-6.7461e-06		-0.13556	2.62819e-05		-0.15642	-4.14465e-06		-0.13832	-8.52492e-06
0.40976	4.21374e-06		0.41007	5.58225e-05		0.4116	1.15454e-05		-0.17206	-1.05373e-05		-0.13434	2.75846e-05		-0.15519	2.0796e-06		-0.1374	-6.28622e-06
0.41283	4.33642e-06		0.41283	5.57846e-05		0.41405	1.15514e-05		-0.17114	-8.94969e-06		-0.13311	3.41677e-05		-0.15397	2.85048e-06		-0.13587	-1.63045e-05
0.4162	4.36913e-06		0.41589	5.63431e-05		0.41681	1.15863e-05		-0.16961	-3.72738e-06		-0.13188	3.89928e-05		-0.15274	-6.90937e-07		-0.13495	-1.15505e-05
0.41896	4.33478e-06		0.41896	5.70341e-05		0.41988	1.15719e-05		-0.16869	-7.99601e-07		-0.13127	3.41298e-05		-0.15182	-1.58746e-06		-0.13342	-2.58105e-06
0.42203	4.24318e-06		0.42233	5.69111e-05		0.42295	1.17703e-05		-0.16746	-1.18219e-06		-0.12943	2.72874e-05		-0.14998	1.03592e-06		-0.13158	-1.10684e-05
0.42509	4.19411e-06		0.42479	5.75737e-05		0.42601	1.17775e-05		-0.16654	-8.57984e-06		-0.1282	3.02027e-05		-0.14906	1.5879e-06		-0.13004	-1.3155e-05
0.42755	4.3037e-06		0.42786	5.79618e-05		0.42847	1.18365e-05		-0.16531	-6.78795e-06		-0.12698	3.53945e-05		-0.14783	7.36967e-06		-0.12943	-1.4457e-06
0.43092	4.33478e-06		0.43123	5.78293e-05		0.43246	1.17354e-05		-0.16439	-1.46606e-06		-0.12606	4.02955e-05		-0.14661	3.70761e-06		-0.1279	-6.11841e-06
0.43399	4.48527e-06		0.43399	5.87854e-05		0.43522	1.17595e-05		-0.16286	1.30693e-06		-0.12452	3.50657e-05		-0.14538	2.13386e-06		-0.12636	-1.32117e-05
0.43706	4.44438e-06		0.43706	5.888e-05		0.43828	1.19507e-05		-0.16163	-2.77263e-06		-0.1236	2.85205e-05		-0.14446	5.00663e-06		-0.12575	-3.94818e-06
0.43982	4.32006e-06		0.44012	5.88895e-05		0.44074	1.21396e-05		-0.1601	-6.42207e-06		-0.12238	2.93932e-05		-0.14385	1.10376e-05		-0.12391	-1.24478e-06
0.44319	4.33478e-06		0.44288	5.98077e-05		0.44411	1.2071e-05		-0.15918	-4.514e-06		-0.12115	3.76522e-05		-0.1417	1.09469e-05		-0.12238	-1.83872e-06
0.44595	4.21864e-06		0.44656	5.97699e-05		0.44687	1.20445e-05		-0.15826	6.53104e-07		-0.11992	4.00805e-05		-0.14047	7.27568e-06		-0.12146	-6.34963e-06
0.44902	4.42802e-06		0.44902	5.99781e-05		0.44994	1.20133e-05		-0.15703	1.18252e-06		-0.1187	3.50973e-05		-0.13955	5.65493e-06		-0.11992	2.02039e-06
0.45178	4.48691e-06		0.45208	6.09248e-05		0.45301	1.21323e-05		-0.1555	-7.73261e-07		-0.11747	2.89569e-05		-0.13802	8.80242e-06		-0.119	-6.64091e-06
0.45546	4.44765e-06		0.45454	6.06881e-05		0.45607	1.23007e-05		-0.15427	-1.18219e-06		-0.11624	3.02596e-05		-0.1371	1.48551e-05		-0.11747	-8.0737e-06
0.45822	4.33151e-06		0.45791	6.09248e-05		0.45914	1.23825e-05		-0.15305	-2.3721e-06		-0.11532	3.886e-05		-0.13587	1.44147e-05		-0.11594	3.45543e-06
0.46098	4.21701e-06		0.46067	6.17957e-05		0.4619	1.24018e-05		-0.15182	2.865e-06		-0.11379	4.22875e-05		-0.13464	1.02235e-05		-0.11532	-1.79927e-06
0.46466	4.1025e-06		0.46405	6.15495e-05		0.46527	1.23549e-05		-0.1509	5.49906e-06		-0.11287	3.54704e-05		-0.13372	8.68371e-06		-0.11409	-8.83584e-06
0.46711	4.23337e-06		0.4665	6.22027e-05		0.46803	1.23368e-05		-0.14967	1.27915e-06		-0.11133	3.07528e-05		-0.13219	1.19509e-05		-0.11256	8.15452e-07
0.46987	4.44602e-06		0.47018	6.29127e-05		0.4711	1.24823e-05		-0.14906	-2.30571e-06		-0.11041	3.39527e-05		-0.13096	1.5879e-05		-0.11133	1.83923e-06
0.47325	4.26281e-06		0.47294	6.25151e-05		0.47386	1.26652e-05		-0.14753	-2.08199e-07		-0.10919	3.97074e-05		-0.12974	1.79954e-05		-0.1098	-7.80432e-06
0.47631	4.18102e-06		0.4757	6.3244e-05		0.47693	1.2581e-05		-0.14691	1.18252e-06		-0.10765	4.46021e-05		-0.12851	1.28497e-05		-0.10827	-8.31165e-07
0.47908	3.91766e-06		0.47938	6.3793e-05		0.48	1.27229e-05		-0.14507	7.38405e-06		-0.10643	3.66909e-05		-0.12759	1.09939e-05		-0.10735	1.83923e-06
0.48184	3.97492e-06		0.48214	6.36132e-05		0.48337	1.26303e-05		-0.14385	3.19624e-06		-0.10551	3.1967e-05		-0.12667	1.49472e-05		-0.10581	-2.38911e-06
0.48552	4.0796e-06		0.48521	6.45314e-05		0.48613	1.25834e-05		-0.14262	-2.70262e-07		-0.10489	3.42942e-05		-0.12514	2.06264e-05		-0.10428	-4.2894e-06
0.48797	4.11068e-06		0.48858	6.48249e-05		0.48889	1.27037e-05		-0.14109	1.18252e-06		-0.10305	4.12694e-05		-0.1236	2.067e-05		-0.10336	8.21457e-06
0.49104	3.97328e-06		0.49134	6.47207e-05		0.49226	1.28961e-05		-0.13986	6.96981e-06		-0.10213	4.39886e-05		-0.12268	1.48847e-05		-0.10152	1.62361e-06
0.49441	3.92093e-06		0.4938	6.57431e-05		0.49533	1.29983e-05		-0.13894	9.29104e-06		-0.1006	3.81454e-05		-0.12176	1.29224e-05		-0.10029	-4.72322e-06
0.49748	3.96183e-06		0.49717	6.58377e-05		0.4984	1.31547e-05		-0.13802	4.98272e-06		-0.09937	3.2903e-05		-0.12023	1.80051e-05		-0.09937	5.30913e-06
0.49993	3.86532e-06		0.49993	6.58093e-05		0.50085	1.28817e-05		-0.13648	1.86586e-06		-0.09876	3.43321e-05		-0.119	2.37419e-05		-0.09784	7.92722e-06
0.50361	4.14176e-06		0.503	6.70778e-05		0.50392	1.29755e-05		-0.13556	3.73677e-06		-0.09692	4.2844e-05		-0.11839	2.09995e-05		-0.09723	-3.83537e-06
0.50637	4.03707e-06		0.50607	6.69358e-05		0.50668	1.31932e-05		-0.13403	9.01825e-06		-0.096	4.52787e-05		-0.11624	1.68325e-05		-0.09508	3.88701e-06
0.50913	4.08451e-06		0.50913	6.72577e-05		0.51005	1.33447e-05		-0.1328	1.12258e-05		-0.09508	3.91066e-05		-0.11594	1.48605e-05		-0.09416	1.0657e-05
0.51189	4.01581e-06		0.5122	6.83747e-05		0.51281	1.31968e-05		-0.13188	6.92796e-06		-0.09324	3.4427e-05		-0.1144	1.98657e-05		-0.09232	1.86718e-06
0.51496	4.02562e-06		0.51496	6.83274e-05		0.51588	1.34686e-05		-0.13066	4.05105e-06		-0.09263	3.75447e-05		-0.11287	2.59126e-05		-0.09171	2.63212e-07
0.51803	4.00436e-06		0.51772	6.87533e-05		0.51895	1.33074e-05		-0.12912	5.80938e-06		-0.0914	4.36725e-05		-0.11225	2.34124e-05		-0.09048	1.83923e-06
0.5214	4.19084e-06		0.52109	6.99461e-05		0.52201	1.33074e-05		-0.12759	1.10396e-05		-0.08987	4.74794e-05		-0.11072	1.926e-05		-0.08833	5.4775e-06
0.52416	4.15485e-06		0.52385	6.97378e-05		0.52447	1.37272e-05		-0.12698	1.27193e-05		-0.08895	4.02323e-05		-0.10949	1.71087e-05		-0.08772	-4.30455e-07
0.52723	4.20719e-06		0.52723	7.05141e-05		0.52784	1.35757e-05		-0.12575	9.0749e-06		-0.08772	3.6672e-05		-0.10857	2.27971e-05		-0.08649	1.83923e-06
0.52999	4.24972e-06		0.52999	7.16027e-05		0.53091	1.38968e-05		-0.12422	6.26764e-06		-0.08618	3.90624e-05		-0.10735	2.76181e-05		-0.08526	1.19972e-05
0.53336	3.97164e-06		0.53306	7.1385e-05		0.53398	1.38138e-05		-0.1233	7.65719e-06		-0.08496	4.49372e-05		-0.10612	2.64213e-05		-0.08404	3.64796e-08
0.53612	4.2759e-06		0.53643	7.25493e-05		0.53643	1.38824e-05		-0.12238	1.18252e-05		-0.08434	4.71253e-05		-0.1052	2.03163e-05		-0.08373	1.83923e-07
0.5395	4.23991e-06		0.53919	7.33066e-05		0.5395	1.40472e-05		-0.12054	1.36719e-05		-0.08281	4.1965e-05		-0.10397	1.89984e-05		-0.08158	1.83923e-06
0.54226	4.23991e-06		0.54164	7.36095e-05		0.54287	1.43996e-05		-0.11992	1.01899e-05		-0.08158	3.72221e-05		-0.10213	2.49048e-05		-0.08005	7.55177e-06
0.54532	4.39531e-06		0.54502	7.49537e-05		0.54594	1.46281e-05		-0.11839	7.97437e-06		-0.08066	3.89991e-05		-0.10152	2.87422e-05		-0.07852	4.87082e-06
0.54808	4.27099e-06		0.54778	7.58246e-05		0.5487	1.48109e-05		-0.11747	9.44186e-06		-0.07882	4.69798e-05		-0.09999	2.56994e-05		-0.07698	1.77486e-05
0.55084	4.27426e-06		0.55084	7.60234e-05		0.55238	1.51236e-05		-0.11594	1.18252e-05		-0.0779	4.73846e-05		-0.09876	2.16633e-05		-0.07576	8.12085e-06
0.55391	4.51308e-06		0.55391	7.7538e-05		0.55483	1.50394e-05		-0.11471	1.56456e-05		-0.07698	4.30717e-05		-0.09723	1.95701e-05		-0.07484	4.02001e-06
0.55729	4.66684e-06		0.55729	7.81344e-05		0.5579	1.55951e-05		-0.11379	1.21456e-05		-0.07545	3.85501e-05		-0.09631	2.5399e-05		-0.0733	1.40849e-05
0.56035	4.59978e-06		0.56005	7.87308e-05		0.56097	1.59247e-05		-0.11287	1.0262e-05		-0.07453	4.07698e-05		-0.09477	3.08257e-05		-0.07208	1.67187e-05
0.56281	4.9024e-06		0.56311	8.04536e-05		0.56403	1.61496e-05		-0.11133	1.18894e-05		-0.073	4.7979e-05		-0.09385	2.71045e-05		-0.07054	3.87803e-06
0.56587	4.86314e-06		0.56618	8.0908e-05		0.5671	1.64371e-05		-0.11011	1.68689e-05		-0.07208	4.97623e-05		-0.09293	2.33203e-05		-0.06993	1.34244e-05
0.56925	4.85169e-06		0.56925	8.17505e-05		0.57017	1.69061e-05		-0.10857	1.79225e-05		-0.07054	4.33563e-05		-0.09171	2.20509e-05		-0.06809	1.83923e-05
0.57201	5.18538e-06		0.57201	8.35396e-05		0.57323	1.70012e-05		-0.10765	1.42961e-05		-0.06932	4.12315e-05		-0.09079	2.74437e-05		-0.06686	9.63053e-06
0.57507	5.25736e-06		0.57507	8.40603e-05		0.5763	1.76194e-05		-0.10612	1.20301e-05		-0.0684	4.28567e-05		-0.08956	3.15283e-05		-0.06533	8.45421e-06
0.57814	5.44874e-06		0.57814	8.52625e-05		0.57875	1.80416e-05		-0.10489	1.36719e-05		-0.06717	4.90224e-05		-0.08802	3.02297e-05		-0.0641	1.83923e-05
0.58121	5.67448e-06		0.5809	8.74018e-05		0.58182	1.8329e-05		-0.10397	1.8341e-05		-0.06594	5.08437e-05		-0.08649	2.47061e-05		-0.06287	1.24198e-05
0.58397	5.75136e-06		0.58397	8.78941e-05		0.5852	1.91132e-05		-0.10275	1.88679e-05		-0.06472	4.56961e-05		-0.08526	2.36062e-05		-0.06165	8.03778e-06
0.58734	5.87404e-06		0.58704	8.94844e-05		0.58796	1.93285e-05		-0.10152	1.57575e-05		-0.06349	4.22686e-05		-0.08404	2.93769e-05		-0.06011	1.83704e-05
0.59072	6.25354e-06		0.5898	9.1283e-05		0.59102	1.99756e-05		-0.10029	1.33183e-05		-0.06195	4.40645e-05		-0.08312	3.23277e-05		-0.05889	1.93508e-05
0.59286	6.45147e-06		0.59286	9.21444e-05		0.59409	2.07779e-05		-0.09937	1.48446e-05		-0.06073	5.13053e-05		-0.08158	3.05447e-05		-0.05797	7.67748e-06
0.59593	6.81134e-06		0.59562	9.4085e-05		0.59746	2.14394e-05		-0.09815	2.04988e-05		-0.05981	5.03062e-05		-0.08097	2.5336e-05		-0.05643	1.80471e-05
0.59961	7.1663e-06		0.5993	9.60919e-05		0.59992	2.21153e-05		-0.09692	2.04952e-05		-0.05858	4.69419e-05		-0.07944	2.42894e-05		-0.0549	2.44916e-05
0.60176	7.03053e-06		0.60206	9.70669e-05		0.60329	2.30078e-05		-0.09569	1.74317e-05		-0.05766	4.23192e-05		-0.07852	2.98033e-05		-0.05367	1.34524e-05
0.60513	7.58505e-06		0.60482	9.94808e-05		0.60605	2.37294e-05		-0.09447	1.50286e-05		-0.05643	4.47728e-05		-0.07729	3.33113e-05		-0.05214	1.32785e-05
0.60851	7.83042e-06		0.60759	0.000101147		0.60881	2.46159e-05		-0.09324	1.7273e-05		-0.0549	5.2665e-05		-0.07606	3.06706e-05		-0.05122	2.56477e-05
0.61127	8.08396e-06		0.61096	0.000102538		0.61188	2.57549e-05		-0.09171	2.27937e-05		-0.05337	5.30128e-05		-0.07484	2.71094e-05		-0.04999	1.61743e-05
0.61403	8.59105e-06		0.61372	0.000105208		0.61525	2.65536e-05		-0.09109	2.30318e-05		-0.05275	4.74731e-05		-0.073	2.60095e-05		-0.04846	1.1954e-05
0.6174	8.94765e-06		0.61709	0.000107063		0.61863	2.77251e-05		-0.08987	1.91998e-05		-0.05153	4.46716e-05		-0.07269	3.11406e-05		-0.04693	1.83923e-05
0.61985	9.19628e-06		0.62016	0.000108767		0.62108	2.89531e-05		-0.08833	1.69266e-05		-0.0503	4.71063e-05		-0.07116	3.43967e-05		-0.04601	2.56309e-05
0.62323	9.74754e-06		0.62292	0.000111654		0.62415	2.98792e-05		-0.08741	1.9355e-05		-0.04907	5.36135e-05		-0.06993	3.37232e-05		-0.04478	1.27846e-05
0.62629	1.02841e-05		0.62568	0.000113443		0.62721	3.13021e-05		-0.08618	2.38112e-05		-0.04815	5.51566e-05		-0.0687	2.81366e-05		-0.04325	1.83923e-05
0.62875	1.0639e-05		0.62875	0.000115403		0.62936	3.26324e-05		-0.08373	2.06792e-05		-0.04693	4.91552e-05		-0.06778	2.81511e-05		-0.04233	2.66916e-05
0.63181	1.15158e-05		0.63212	0.000118603		0.63274	3.39614e-05		-0.0822	1.81534e-05		-0.0457	4.54558e-05		-0.06594	3.2914e-05		-0.04018	1.75157e-05
0.63519	1.17448e-05		0.63458	0.000120392		0.6355	3.54047e-05		-0.08158	2.05998e-05		-0.04478	4.90983e-05		-0.06502	3.54481e-05		-0.03957	1.72014e-05
0.63826	1.23877e-05		0.63764	0.000123014		0.63856	3.69094e-05		-0.08005	2.62721e-05		-0.04294	5.58522e-05		-0.0638	3.44548e-05		-0.03834	2.98176e-05
0.64071	1.30731e-05		0.64132	0.000126024		0.64163	3.84405e-05		-0.07882	2.52149e-05		-0.04202	5.47708e-05		-0.06257	2.83061e-05		-0.0368	2.05855e-05
0.64439	1.36914e-05		0.64439	0.000128069		0.645	4.02928e-05		-0.07729	2.22561e-05		-0.04079	5.0654e-05		-0.06165	2.86695e-05		-0.03558	1.76111e-05
0.64746	1.44536e-05		0.64684	0.000130871		0.64776	4.18203e-05		-0.07668	1.93838e-05		-0.03987	4.54115e-05		-0.06042	3.36941e-05		-0.03466	2.76008e-05
0.65022	1.55103e-05		0.64991	0.000134137		0.65114	4.37087e-05		-0.07514	2.23354e-05		-0.03834	4.95663e-05		-0.05919	3.64462e-05		-0.03251	2.8061e-05
0.65298	1.60534e-05		0.65298	0.000136333		0.65359	4.56451e-05		-0.07392	2.79536e-05		-0.03742	5.72814e-05		-0.05766	3.4324e-05		-0.03159	1.71396e-05
0.65543	1.6832e-05		0.65574	0.000139381		0.65758	4.72929e-05		-0.07269	2.78958e-05		-0.03619	5.64782e-05		-0.05705	3.01086e-05		-0.03036	2.64503e-05
0.65942	1.79476e-05		0.65911	0.000142533		0.65942	4.9494e-05		-0.07177	2.38185e-05		-0.03466	5.11346e-05		-0.0549	2.96725e-05		-0.02914	3.2214e-05
0.66187	1.83958e-05		0.66218	0.000144947		0.6631	5.15387e-05		-0.07024	2.15236e-05		-0.03343	4.77893e-05		-0.05459	3.50072e-05		-0.02791	2.22692e-05
0.66555	1.9693e-05		0.66525	0.000148544		0.66586	5.35714e-05		-0.06932	2.45076e-05		-0.0322	5.11536e-05		-0.05306	3.75897e-05		-0.02668	2.33074e-05
0.66831	2.08593e-05		0.6677	0.000151498		0.66923	5.60491e-05		-0.06778	2.91335e-05		-0.03128	5.89698e-05		-0.05214	3.60828e-05		-0.02484	3.35497e-05
0.67107	2.1597e-05		0.67107	0.000154451		0.67169	5.81179e-05		-0.06656	2.98407e-05		-0.03036	5.97983e-05		-0.05091	3.10631e-05		-0.02392	2.56982e-05
0.67383	2.28877e-05		0.67353	0.000158086		0.67475	6.0343e-05		-0.06533	2.50922e-05		-0.02883	5.25891e-05		-0.04969	3.22599e-05		-0.0227	2.17697e-05
0.67751	2.39345e-05		0.67721	0.000161106		0.67813	6.29891e-05		-0.06472	2.29885e-05		-0.02791	4.93133e-05		-0.04815	3.64123e-05		-0.02116	3.26349e-05
0.67997	2.48931e-05		0.67966	0.000164287		0.68089	6.54547e-05		-0.06349	2.59005e-05		-0.02638	5.42522e-05		-0.04723	3.9116e-05		-0.01994	3.37854e-05
0.68303	2.63571e-05		0.68273	0.000168083		0.68395	6.74874e-05		-0.06226	3.12877e-05		-0.02546	6.09682e-05		-0.0457	3.76575e-05		-0.01902	2.27743e-05
0.6858	2.78113e-05		0.6861	0.000171263		0.68641	7.05304e-05		-0.06103	3.01438e-05		-0.02423	5.96655e-05		-0.04478	3.10098e-05		-0.01779	3.17762e-05
0.68917	2.87175e-05		0.68948	0.000174614		0.69009	7.28398e-05		-0.05981	2.70154e-05		-0.0227	5.42775e-05		-0.04355	3.28074e-05		-0.01595	3.50706e-05
0.69224	3.04138e-05		0.69193	0.000178704		0.69346	7.55219e-05		-0.05858	2.36633e-05		-0.02147	4.94335e-05		-0.04233	3.75316e-05		-0.01503	2.63549e-05
0.6953	3.16586e-05		0.695	0.00018178		0.69622	7.85168e-05		-0.05735	2.72139e-05		-0.02024	5.52894e-05		-0.04141	4.07052e-05		-0.01319	2.65008e-05
0.69745	3.28822e-05		0.69776	0.000185472		0.69868	8.11389e-05		-0.05582	3.30341e-05		-0.01902	6.2606e-05		-0.03987	3.76188e-05		-0.01227	3.81798e-05
0.70113	3.48615e-05		0.70144	0.000189562		0.70205	8.40616e-05		-0.0549	3.22222e-05		-0.0181	6.09808e-05		-0.03895	3.28074e-05		-0.01073	3.00308e-05
0.70389	3.62682e-05		0.7042	0.000192856		0.70481	8.71888e-05		-0.05367	2.83721e-05		-0.01656	5.49415e-05		-0.0368	3.32338e-05		-0.00981	2.72809e-05
0.70696	3.77944e-05		0.70726	0.000196832		0.70757	8.9895e-05		-0.05245	2.59979e-05		-0.01534	5.14824e-05		-0.03619	3.91402e-05		-0.00859	3.72818e-05
0.71003	3.96903e-05		0.71003	0.000200978		0.71064	9.28899e-05		-0.05153	2.98191e-05		-0.01472	5.67375e-05		-0.03496	4.17082e-05		-0.00675	3.72818e-05
0.7134	4.11952e-05		0.71309	0.000204452		0.71432	9.63539e-05		-0.05061	3.42356e-05		-0.01319	6.38518e-05		-0.03404	3.84861e-05		-0.00583	2.68151e-05
0.71555	4.28424e-05		0.71647	0.000208636		0.71708	9.86993e-05		-0.04877	3.51089e-05		-0.01196	6.35483e-05		-0.03282	3.42707e-05		-0.00399	3.59236e-05
0.71953	4.50343e-05		0.71923	0.00021264		0.71984	0.000102452		-0.04723	2.95196e-05		-0.01073	5.62379e-05		-0.03128	3.54481e-05		-0.00307	4.0391e-05
0.72229	4.65654e-05		0.72168	0.00021619		0.72291	0.000105748		-0.04631	2.76e-05		-0.00951	5.3778e-05		-0.03098	4.04726e-05		-0.00184	3.03507e-05
0.72475	4.85119e-05		0.72505	0.000220743		0.72597	0.000108502		-0.04509	3.18145e-05		-0.00828	5.94884e-05		-0.02944	4.36124e-05		-0.000306881	3.28482e-05
0.72781	5.07415e-05		0.72843	0.000224738		0.72904	0.000112351		-0.04386	3.63104e-05		-0.00736	6.59324e-05		-0.0276	4.02498e-05		0.000306532	4.26695e-05
0.73088	5.2001e-05		0.73088	0.000228704		0.73211	0.000115514		-0.04294	3.52027e-05		-0.00644	6.487e-05		-0.02638	3.43143e-05		0.00245	3.45543e-05
0.73425	5.43893e-05		0.73425	0.000233324		0.73487	0.000118713		-0.04141	3.09593e-05		-0.00491	5.7939e-05		-0.02546	3.73571e-05		0.00368	3.07717e-05
0.73671	5.64176e-05		0.73732	0.000237054		0.73794	0.000122731		-0.04049	2.81917e-05		-0.00368	5.41764e-05		-0.02392	4.18002e-05		0.0046	4.30343e-05
0.73978	5.81352e-05		0.74039	0.000241332		0.7407	0.000126243		-0.03926	3.31351e-05		-0.00215	6.16132e-05		-0.023	4.49691e-05		0.00613	4.1996e-05
0.74284	6.07524e-05		0.74254	0.000246103		0.74376	0.000129298		-0.03834	3.80929e-05		-0.00153	6.70138e-05		-0.02239	4.03127e-05		0.00767	3.28369e-05
0.74622	6.27644e-05		0.74591	0.000250022		0.74683	0.000133616		-0.0368	3.65883e-05		0.000306532	6.49522e-05		-0.02116	3.5734e-05		0.00889	4.162e-05
0.74898	6.44983e-05		0.74928	0.000254472		0.7499	0.000137164		-0.03588	3.27635e-05		0.00123	5.9052e-05		-0.01963	3.6892e-05		0.01012	4.382e-05
0.75174	6.72137e-05		0.75143	0.00025911		0.75296	0.0001407		-0.03435	3.0234e-05		0.00307	5.48593e-05		-0.0184	4.36705e-05		0.01135	3.49247e-05
0.75511	6.90621e-05		0.7545	0.000263057		0.75572	0.000144922		-0.03343	3.48202e-05		0.00337	6.25175e-05		-0.01718	4.56086e-05		0.01257	3.67767e-05
0.75787	7.11559e-05		0.75787	0.000267601		0.7591	0.000148542		-0.0322	3.9511e-05		0.00521	6.89615e-05		-0.01564	4.08893e-05		0.0138	4.73781e-05
0.76094	7.41003e-05		0.76094	0.000272562		0.76186	0.000152415		-0.03067	3.95723e-05		0.00613	6.70327e-05		-0.01472	3.66255e-05		0.01472	3.94537e-05
0.76401	7.58669e-05		0.7637	0.000276452		0.76493	0.000156625		-0.03006	3.38676e-05		0.00736	6.01271e-05		-0.0138	3.87623e-05		0.01626	3.8017e-05
0.76707	7.80915e-05		0.76677	0.000281384		0.7683	0.000160305		-0.02852	3.24604e-05		0.00828	5.76165e-05		-0.01227	4.44312e-05		0.01779	4.74792e-05
0.76983	8.0856e-05		0.76953	0.000285786		0.77106	0.000164587		-0.02699	3.70537e-05		0.00951	6.41554e-05		-0.01135	4.75807e-05		0.01902	4.62557e-05
0.77321	8.27044e-05		0.7729	0.000290046		0.77382	0.000168929		-0.02607	4.13584e-05		0.01073	7.08081e-05		-0.00981	4.24689e-05		0.02024	3.69002e-05
0.77597	8.54525e-05		0.77566	0.000295158		0.77719	0.000172634		-0.02515	3.99693e-05		0.01196	6.92081e-05		-0.00859	3.77011e-05		0.02147	4.58797e-05
0.77903	8.82987e-05		0.77903	0.000299796		0.78026	0.00017712		-0.02392	3.56826e-05		0.0138	6.21191e-05		-0.00736	4.1902e-05		0.02331	4.97072e-05
0.7821	9.02289e-05		0.78179	0.000304529		0.78271	0.000181606		-0.02239	3.2915e-05		0.01472	5.91343e-05		-0.00521	4.94025e-05		0.02423	4.00991e-05
0.78547	9.29279e-05		0.78486	0.000309546		0.78639	0.000185359		-0.02116	3.84971e-05		0.01595	6.62612e-05		-0.00399	4.38062e-05		0.02576	4.30118e-05
0.78793	9.55452e-05		0.78824	0.000313711		0.78916	0.000190182		-0.01994	4.28703e-05		0.01687	7.1706e-05		-0.00276	3.95036e-05		0.02668	5.26536e-05
0.79161	9.74917e-05		0.791	0.000318445		0.79192	0.000194295		-0.01902	4.09146e-05		0.0181	6.97077e-05		-0.00184	4.15628e-05		0.02852	4.52792e-05
0.79406	0.00010078		0.79376	0.000323651		0.79468	0.000198421		-0.01779	3.72847e-05		0.01871	6.32258e-05		-0.000306881	4.75371e-05		0.02914	4.11654e-05
0.79713	0.00010361		0.79713	0.000328289		0.79836	0.000203617		-0.01626	3.44233e-05		0.02055	5.96275e-05		0.000919944	4.94558e-05		0.03067	5.34281e-05
0.8002	0.000105605		0.8002	0.000333117		0.80081	0.000208031		-0.01503	3.98141e-05		0.02147	6.82343e-05		0.00215	4.4189e-05		0.0322	5.10485e-05
0.80326	0.000108779		0.80296	0.000338418		0.80388	0.000211976		-0.0138	4.41693e-05		0.023	7.28696e-05		0.00276	4.05647e-05		0.03312	4.30511e-05
0.80602	0.000111183		0.80572	0.000342867		0.80694	0.000217208		-0.01288	4.36642e-05		0.02423	7.03907e-05		0.0046	4.2527e-05		0.03496	5.0925e-05
0.80878	0.000113702		0.80848	0.000347695		0.8097	0.000221731		-0.01166	3.84682e-05		0.02515	6.45728e-05		0.00521	4.95333e-05		0.03619	5.40847e-05
0.81154	0.000117137		0.81185	0.000352902		0.81308	0.000225976		-0.01073	3.72125e-05		0.02668	6.29222e-05		0.00675	5.12485e-05		0.03711	4.3921e-05
0.81492	0.000119787		0.81523	0.000357824		0.81615	0.000231654		-0.00889	4.1492e-05		0.02791	6.87781e-05		0.00797	4.59139e-05		0.03834	4.75521e-05
0.81829	0.00012229		0.81768	0.000362936		0.81921	0.000235887		-0.00828	4.60998e-05		0.02883	7.46403e-05		0.0092	4.22848e-05		0.03987	5.78224e-05
0.82167	0.000125643		0.82136	0.000368332		0.82197	0.000240674		-0.00675	4.4891e-05		0.02975	7.33123e-05		0.01043	4.63548e-05		0.0411	4.95613e-05
0.82412	0.000128097		0.82381	0.000372875		0.82473	0.000246075		-0.00583	3.97888e-05		0.03098	6.67482e-05		0.01227	5.0546e-05		0.04294	4.8046e-05
0.82719	0.000131009		0.82719	0.000378082		0.8278	0.000250513		-0.00491	3.83636e-05		0.0322	6.53e-05		0.01319	5.28475e-05		0.04355	5.88046e-05
0.83025	0.000134804		0.82964	0.000383383		0.83117	0.000255721		-0.00337	4.34477e-05		0.03343	7.15669e-05		0.01411	4.73675e-05		0.04509	5.6077e-05
0.83301	0.000137241		0.83271	0.000388305		0.83363	0.000261073		-0.00215	4.72292e-05		0.03496	7.59873e-05		0.01503	4.43634e-05		0.04631	4.6323e-05
0.83608	0.00014048		0.83577	0.000393891		0.83669	0.000265367		-0.000920294	4.55802e-05		0.03619	7.50577e-05		0.01687	4.68587e-05		0.04754	5.66888e-05
0.83976	0.000143669		0.83884	0.000398718		0.84038	0.000270756		0.000919944	4.18023e-05		0.03742	6.83734e-05		0.01748	5.2048e-05		0.04907	5.97418e-05
0.84222	0.000146156		0.84191	0.000403735		0.84283	0.000276228		0.00184	3.96445e-05		0.03834	6.64193e-05		0.01871	5.31527e-05		0.0503	4.90842e-05
0.84498	0.000149673		0.84467	0.000408942		0.8459	0.000280763		0.00307	4.49199e-05		0.03926	7.35716e-05		0.01994	4.86369e-05		0.05153	5.46179e-05
0.84835	0.00015337		0.84804	0.000413864		0.84896	0.000286668		0.00399	4.86581e-05		0.04079	7.70244e-05		0.02116	4.65971e-05		0.05275	6.35413e-05
0.85111	0.00015615		0.8508	0.000419355		0.85172	0.000291708		0.00552	4.77993e-05		0.04202	7.55004e-05		0.02239	4.7227e-05		0.05429	5.51903e-05
0.85418	0.000159782		0.85387	0.000424656		0.85479	0.000296182		0.00644	4.291e-05		0.04325	6.92208e-05		0.02362	5.42478e-05		0.05613	5.1447e-05
0.85694	0.000163021		0.85663	0.000429862		0.85724	0.000302256		0.00797	4.21018e-05		0.04478	6.88161e-05		0.02484	5.48098e-05		0.05674	6.41137e-05
0.86031	0.000165752		0.8597	0.000435069		0.86092	0.000307356		0.00889	4.63668e-05		0.04509	7.41344e-05		0.02576	5.05944e-05		0.05766	6.00224e-05
0.86338	0.000169874		0.86276	0.000440559		0.86338	0.000312083		0.01012	5.04983e-05		0.04723	7.96741e-05		0.02699	4.81912e-05		0.05858	5.29342e-05
0.86614	0.00017313		0.86583	0.000445766		0.86675	0.000318301		0.01104	4.98885e-05		0.04815	7.80109e-05		0.02852	5.0701e-05		0.06073	6.18913e-05
0.86859	0.00017645		0.8689	0.000451161		0.87013	0.000323533		0.01257	4.44291e-05		0.04907	7.14341e-05		0.02975	5.60841e-05		0.06165	6.5354e-05
0.87135	0.000180327		0.87227	0.000456557		0.87258	0.000328428		0.0138	4.39709e-05		0.0503	7.21867e-05		0.03067	5.69418e-05		0.06318	5.48536e-05
0.87503	0.0001835		0.87503	0.000461858		0.87565	0.000334611		0.01472	4.86148e-05		0.05153	7.67082e-05		0.0319	5.22176e-05		0.06441	5.92535e-05
0.87779	0.000186854		0.87779	0.000467159		0.87871	0.000339819		0.01595	5.15267e-05		0.05275	8.11096e-05		0.03312	5.07349e-05		0.06625	6.85361e-05
0.88086	0.000191074		0.88117	0.000472744		0.88178	0.000345171		0.01656	5.10828e-05		0.05398	8.05341e-05		0.03466	5.2111e-05		0.06717	6.00729e-05
0.88393	0.000194542		0.88362	0.000478045		0.88485	0.000351558		0.0184	4.65797e-05		0.05551	7.32997e-05		0.03527	5.73294e-05		0.06809	5.96969e-05
0.88699	0.000198239		0.88699	0.000483536		0.88761	0.000356417		0.01963	4.51436e-05		0.05674	7.25914e-05		0.0368	5.80562e-05		0.07024	6.93723e-05
0.89037	0.000202541		0.88975	0.000489026		0.89068	0.000362274		0.02086	5.01844e-05		0.05797	7.95286e-05		0.03803	5.39086e-05		0.07085	6.62519e-05
0.89313	0.000205665		0.89221	0.000494233		0.89405	0.000368168		0.02208	5.30818e-05		0.05889	8.24819e-05		0.03956	5.17089e-05		0.07208	5.77326e-05
0.89558	0.000209836		0.89558	0.000500102		0.8965	0.00037346		0.02331	5.24287e-05		0.06011	8.12045e-05		0.04079	5.33029e-05		0.07361	6.78009e-05
0.89896	0.000214286		0.89834	0.000505308		0.90018	0.000379474		0.02423	4.76477e-05		0.06103	7.47921e-05		0.04171	6.01493e-05		0.07514	7.09606e-05
0.90202	0.000217966		0.90172	0.000510988		0.90264	0.000385368		0.02607	4.7489e-05		0.06257	7.46213e-05		0.04325	5.91173e-05		0.07637	6.09316e-05
0.90478	0.000222415		0.90478	0.000516668		0.90601	0.000390419		0.02668	5.1487e-05		0.0641	8.07871e-05		0.04355	5.61181e-05		0.0779	6.66223e-05
0.90846	0.000226603		0.90785	0.000522063		0.90877	0.000396674		0.02791	5.51025e-05		0.06533	8.5258e-05		0.04509	5.30461e-05		0.07882	7.52876e-05
0.91122	0.000230267		0.91122	0.000527649		0.91153	0.000402928		0.02944	5.43267e-05		0.06594	8.3089e-05		0.04662	5.60599e-05		0.08005	6.69198e-05
0.91429	0.000234733		0.91337	0.000533234		0.91429	0.000407859		0.03036	4.94122e-05		0.06717	7.70244e-05		0.04785	6.22425e-05		0.08128	6.24356e-05
0.91675	0.000239051		0.91644	0.000538913		0.91736	0.000414835		0.03128	4.98091e-05		0.0684	7.82765e-05		0.04938	6.26495e-05		0.0825	7.65447e-05
0.92012	0.000243026		0.92012	0.000544404		0.92073	0.000420368		0.03282	5.35762e-05		0.06962	8.32028e-05		0.04999	5.7843e-05		0.08404	7.07922e-05
0.92288	0.000247851		0.92288	0.000550084		0.92411	0.00042554		0.03374	5.68381e-05		0.07146	8.81291e-05		0.05091	5.56432e-05		0.08557	6.48377e-05
0.92625	0.00025217		0.92564	0.000555858		0.92687	0.000432155		0.03496	5.61778e-05		0.07238	8.60865e-05		0.05275	5.84729e-05		0.08649	7.3935e-05
0.92901	0.000256423		0.9284	0.000561348		0.92963	0.000438049		0.03619	5.17071e-05		0.07361	7.93958e-05		0.05367	6.35168e-05		0.08741	7.86437e-05
0.93239	0.000261248		0.93147	0.000566933		0.933	0.000443702		0.03803	5.07076e-05		0.07392	8.01357e-05		0.05521	6.45295e-05		0.08925	6.62519e-05
0.93515	0.000265534		0.93484	0.000572897		0.93576	0.000451159		0.03895	5.57953e-05		0.07576	8.59157e-05		0.05613	5.95485e-05		0.09078	7.2835e-05
0.93821	0.000270098		0.93729	0.000578388		0.93883	0.000456932		0.03987	5.83139e-05		0.07637	9.02223e-05		0.05766	5.72712e-05		0.0914	8.1113e-05
0.94097	0.000275103		0.94097	0.000583878		0.94159	0.000462225		0.04171	5.76175e-05		0.07821	8.78508e-05		0.05858	6.01978e-05		0.09324	7.25488e-05
0.94435	0.000279651		0.94404	0.000590126		0.94496	0.000469321		0.04233	5.31288e-05		0.07974	8.06986e-05		0.05981	6.70103e-05		0.09477	7.13366e-05
0.94742	0.000284705		0.9468	0.000595711		0.94772	0.000474613		0.04386	5.30241e-05		0.08036	8.15839e-05		0.06073	6.5576e-05		0.096	8.39303e-05
0.94987	0.000289629		0.94926	0.000601391		0.95079	0.000481108		0.04478	5.71304e-05		0.08128	8.83251e-05		0.06195	6.17822e-05		0.09692	7.81722e-05
0.95294	0.000294127		0.95294	0.000607165		0.95386	0.000488084		0.0457	6.0717e-05		0.0825	9.30047e-05		0.06318	5.83663e-05		0.09845	7.02703e-05
0.9557	0.000299182		0.956	0.00061275		0.95754	0.000493376		0.04693	5.95227e-05		0.08373	8.90713e-05		0.06471	6.27609e-05		0.09937	8.12814e-05
0.95907	0.000304514		0.95938	0.000618525		0.95968	0.000499631		0.04815	5.48571e-05		0.08557	8.32913e-05		0.06533	6.90889e-05		0.1006	8.37339e-05
0.96214	0.000309013		0.96152	0.000624299		0.96275	0.000506727		0.04969	5.56257e-05		0.08649	8.46699e-05		0.06686	6.88321e-05		0.10183	7.24646e-05
0.9649	0.000314411		0.9649	0.000630263		0.96582	0.00051214		0.0503	5.90572e-05		0.08741	9.09179e-05		0.06778	6.38027e-05		0.10336	8.07819e-05
0.96797	0.000319514		0.96797	0.000636226		0.96889	0.000518394		0.05183	6.29217e-05		0.08894	9.62615e-05		0.06962	6.16707e-05		0.1052	8.89533e-05
0.97073	0.000324373		0.97042	0.000641906		0.97165	0.00052537		0.05337	6.18573e-05		0.09017	9.23407e-05		0.07054	6.61478e-05		0.10612	7.97156e-05
0.97349	0.000329869		0.97318	0.000647491		0.97471	0.000530542		0.05429	5.72422e-05		0.09109	8.61371e-05		0.07146	7.13419e-05		0.10704	7.7061e-05
0.97717	0.000335185		0.97686	0.00065336		0.97778	0.000537638		0.05521	5.72783e-05		0.09232	8.79141e-05		0.07238	7.23449e-05		0.10796	9.12992e-05
0.98023	0.000340272		0.97993	0.000659324		0.98085	0.000544133		0.05705	6.16191e-05		0.09355	9.42569e-05		0.07453	6.59782e-05		0.11011	8.38967e-05
0.9833	0.000346014		0.98299	0.000665666		0.9833	0.000549546		0.05797	6.47223e-05		0.09477	9.91642e-05		0.07514	6.43502e-05		0.11164	7.85426e-05
0.98606	0.000351232		0.98575	0.000671725		0.98698	0.000557123		0.05919	6.34197e-05		0.09569	9.58315e-05		0.07637	6.874e-05		0.11225	8.82181e-05
0.98882	0.000356417		0.98913	0.00067731		0.98943	0.000563378		0.06073	5.87649e-05		0.09753	8.80089e-05		0.0776	7.49274e-05		0.11379	9.23542e-05
0.99219	0.000362453		0.99127	0.000683179		0.9925	0.000569151		0.06165	5.89417e-05		0.09876	8.96721e-05		0.07913	7.23061e-05		0.11501	7.97493e-05
0.99526	0.000367671		0.99434	0.000689048		0.99588	0.000576367		0.06287	6.38021e-05		0.09968	9.73745e-05		0.07974	6.86867e-05		0.11685	8.8914e-05
0.99802	0.000373478		0.99741	0.000695201		0.99864	0.000582742		0.06379	6.69847e-05		0.10091	0.00010163		0.08097	6.57117e-05		0.11747	9.52109e-05
1.00048	0.000379367		1.00048	0.000701165		1.0014	0.000588636		0.06563	6.52815e-05		0.10183	9.7248e-05		0.0825	7.18507e-05		0.119	8.72079e-05
1.00416	0.000384651		1.00446	0.000707318		1.00477	0.000596093		0.06594	6.07567e-05		0.10336	9.09811e-05		0.08342	7.78007e-05		0.12054	8.66074e-05
1.00661	0.000390654		1.00661	0.000713092		1.00722	0.000602347		0.06717	6.24202e-05		0.10397	9.22079e-05		0.08465	7.5819e-05		0.12176	9.94032e-05
1.00998	0.000396559		1.00937	0.000719056		1.01029	0.000608481		0.06901	6.57434e-05		0.1052	0.000100922		0.08618	7.19088e-05		0.12299	9.27583e-05
1.01274	0.000402219		1.01244	0.00072502		1.01336	0.000616059		0.07024	7.00445e-05		0.10673	0.000105722		0.08741	6.96558e-05		0.12452	8.62875e-05
1.01612	0.000408353		1.01581	0.000731078		1.01673	0.000621712		0.07116	6.78038e-05		0.10827	0.000100113		0.08864	7.5349e-05		0.12514	9.74445e-05
1.01857	0.000414389		1.01826	0.000737137		1.01918	0.000628447		0.07208	6.3813e-05		0.10949	9.51991e-05		0.08956	8.09065e-05		0.12698	0.000100127
1.02195	0.000419852		1.02164	0.0007431		1.02225	0.000635905		0.0733	6.4513e-05		0.11072	9.77223e-05		0.09078	8.08629e-05		0.1282	8.79206e-05
1.0244	0.000426461		1.02409	0.000749064		1.02624	0.000642039		0.07514	6.89656e-05		0.11133	0.000104514		0.09171	7.41377e-05		0.12943	9.78205e-05
1.02808	0.000432399		1.02777	0.000755217		1.02869	0.000648894		0.07576	7.21157e-05		0.11317	0.000109814		0.09293	7.31395e-05		0.13066	0.000105925
1.03084	0.000438353		1.03053	0.000761181		1.03145	0.000655991		0.07698	7.05316e-05		0.11379	0.00010416		0.09416	7.91331e-05		0.1325	9.59573e-05
1.03391	0.000445125		1.0336	0.000767239		1.03452	0.000661884		0.07821	6.58047e-05		0.11501	9.8184e-05		0.09569	8.46132e-05		0.13311	9.33027e-05
1.03697	0.00045121		1.03667	0.000773487		1.03728	0.000669462		0.07913	6.6346e-05		0.11685	0.000100859		0.09661	8.20888e-05		0.13464	0.000108826
1.04004	0.000457344		1.03973	0.000779545		1.04065	0.000676799		0.08066	7.14012e-05		0.11778	0.000108441		0.09845	7.79606e-05		0.13648	0.000100021
1.04341	0.000464411		1.04219	0.000785604		1.04341	0.000682331		0.0822	7.46884e-05		0.11931	0.000112451		0.09937	7.52327e-05		0.13679	9.55756e-05
1.04587	0.000470496		1.04526	0.000791567		1.04679	0.000690751		0.08281	7.25018e-05		0.12054	0.000107069		0.10029	8.25103e-05		0.13894	0.000107013
1.04894	0.00047681		1.04832	0.000797342		1.04986	0.000697246		0.08434	6.82837e-05		0.12115	0.000101928		0.10183	8.78692e-05		0.14016	0.000111643
1.0517	0.000483811		1.05108	0.00080359		1.05262	0.000703861		0.08557	6.97198e-05		0.12299	0.000103717		0.10275	8.55192e-05		0.14139	9.7596e-05
1.05476	0.000490076		1.05446	0.000810027		1.05538	0.000711559		0.08649	7.41436e-05		0.12391	0.000112672		0.10367	8.17302e-05		0.142	0.000108826
1.05752	0.000496292		1.05752	0.00081599		1.05844	0.000718655		0.08802	7.82534e-05		0.12514	0.000116795		0.1052	7.99811e-05		0.14354	0.000113939
1.0612	0.000502998		1.0609	0.000822049		1.06182	0.00072491		0.08894	7.53812e-05		0.12606	0.000110389		0.10643	8.65658e-05		0.14538	0.000105318
1.06427	0.000509051		1.06335	0.000828107		1.06488	0.000732487		0.09048	7.19822e-05		0.12698	0.000106386		0.10765	9.12609e-05		0.1463	0.000104488
1.06672	0.000516575		1.06642	0.000833976		1.06764	0.000739222		0.09201	7.29276e-05		0.1282	0.000109402		0.10888	9.09556e-05		0.14753	0.000119332
1.06979	0.000523118		1.06948	0.000840697		1.07071	0.000745958		0.09232	7.75895e-05		0.12974	0.000117244		0.1098	8.56016e-05		0.14875	0.000110381
1.07255	0.000529661		1.07255	0.000846756		1.07347	0.000753776		0.09385	8.10246e-05		0.13096	0.000121734		0.11164	8.56452e-05		0.14998	0.000105621
1.07593	0.000537022		1.07531	0.000853098		1.07654	0.000760391		0.09508	7.91338e-05		0.13219	0.000115619		0.11256	9.03742e-05		0.15121	0.000117749
1.07869	0.000543566		1.07838	0.000859251		1.07991	0.000767608		0.09631	7.43997e-05		0.1328	0.000111021		0.11379	9.53309e-05		0.15305	0.000119427
1.08175	0.000550599		1.08145	0.000865688		1.08267	0.000775065		0.09723	7.55544e-05		0.13464	0.000115005		0.11471	9.44539e-05		0.15427	0.000108439
1.08421	0.000558287		1.08421	0.000871463		1.08605	0.00078156		0.09845	8.09669e-05		0.13556	0.000121456		0.11624	8.97298e-05		0.15581	0.000119562
1.0885	0.000565321		1.08727	0.000878184		1.08881	0.000789137		0.09999	8.43118e-05		0.13679	0.000125067		0.11716	8.91387e-05		0.15673	0.000126263
1.09095	0.000572028		1.09034	0.000884242		1.09126	0.000796715		0.10091	8.14973e-05		0.13771	0.000120476		0.11839	9.53891e-05		0.15857	0.000116677
1.09402	0.000579552		1.09341	0.000890395		1.09494	0.00080333		0.10244	7.75281e-05		0.13955	0.000115815		0.11992	9.93525e-05		0.15979	0.000116229
1.0974	0.000586423		1.09617	0.000897021		1.0974	0.000810667		0.10367	7.89787e-05		0.14016	0.000117718		0.12115	9.83931e-05		0.16041	0.000129569
1.09954	0.000593784		1.09985	0.000902701		1.10077	0.000818244		0.10459	8.43515e-05		0.142	0.000126812		0.12238	9.48755e-05		0.16225	0.000121487
1.1023	0.000601145		1.1023	0.000908949		1.10322	0.000824499		0.10643	8.81727e-05		0.14262	0.000129171		0.1233	9.36496e-05		0.16378	0.000118255
1.10568	0.000608505		1.10537	0.000915575		1.1066	0.000832798		0.10704	8.47231e-05		0.14446	0.000124093		0.12422	0.000100152		0.1647	0.000129383
1.10905	0.000616194		1.10844	0.000921728		1.10997	0.000840255		0.10888	8.1454e-05		0.14507	0.000121399		0.12544	0.0001038		0.16562	0.000133295
1.11181	0.000623555		1.1115	0.000927976		1.11242	0.00084675		0.1098	8.29875e-05		0.1463	0.00012334		0.12667	0.000104183		0.16715	0.000121622
1.11488	0.000630588		1.11488	0.000934508		1.11518	0.000854688		0.11133	8.83567e-05		0.14814	0.000131922		0.1279	9.89164e-05		0.16838	0.000131628
1.11764	0.000638604		1.11764	0.000940472		1.11856	0.000862025		0.11195	9.23078e-05		0.14845	0.000134862		0.12912	0.00010036		0.16961	0.000136573
1.12101	0.000646292		1.12009	0.000946909		1.12101	0.000868761		0.11317	8.90892e-05		0.15029	0.000130296		0.13035	0.000104774		0.17145	0.000128469
1.12377	0.000654798		1.12377	0.00095344		1.12469	0.00087694		0.1144	8.48205e-05		0.15121	0.000127147		0.13127	0.000109474		0.17237	0.000128878
1.12653	0.000663467		1.12623	0.000960067		1.12807	0.000884277		0.11532	8.71732e-05		0.15243	0.000130265		0.13342	0.000109004		0.1736	0.000142202
1.1296	0.000670992		1.1296	0.00096622		1.13021	0.000891373		0.11655	9.26109e-05		0.15397	0.000137752		0.13403	0.000103825		0.17482	0.000135265
1.13328	0.000678026		1.13236	0.000972751		1.13359	0.000899552		0.11839	9.60171e-05		0.15489	0.000140231		0.13526	0.00010476		0.17605	0.000131449
1.13604	0.000686695		1.13543	0.00097881		1.13665	0.000906528		0.119	9.28202e-05		0.1555	0.00013571		0.13587	0.000110618		0.17789	0.000143049
1.1388	0.000694383		1.13819	0.000985436		1.13911	0.000913865		0.12023	8.87536e-05		0.15765	0.000132396		0.13771	0.000114475		0.17912	0.000144301
1.14187	0.000701908		1.14125	0.000991873		1.14217	0.000922645		0.12176	9.05469e-05		0.15857	0.000134932		0.13924	0.000113772		0.18004	0.000134872
1.14493	0.000710087		1.14463	0.000997932		1.14555	0.00092902		0.12268	9.6728e-05		0.15979	0.000143191		0.14016	0.000109833		0.18126	0.000144334
1.14831	0.000717938		1.14769	0.001		1.14862	0.000936717		0.12391	0.000100394		0.16133	0.000144652		0.14139	0.000109581		0.1828	0.00015163
1.15046	0.000726117		1.15046	0.00101		1.15138	0.000945137		0.12514	9.6461e-05		0.16133	0.000141369		0.14262	0.000116912		0.18402	0.000141697
1.15352	0.000734132		1.15352	0.00102		1.15506	0.000951752		0.12636	9.3715e-05		0.16286	0.000137923		0.14354	0.000120124		0.18525	0.000143016
1.1569	0.000742148		1.15628	0.00102		1.1572	0.000960412		0.1279	9.52125e-05		0.16409	0.000140187		0.14477	0.000119737		0.18678	0.000155918
1.15996	0.000750654		1.15996	0.00103		1.16027	0.000968591		0.12851	0.000101704		0.16562	0.000149546		0.14599	0.000114765		0.18801	0.000149122
1.16272	0.000758832		1.16242	0.00104		1.16303	0.000975206		0.13004	0.00010563		0.16685	0.000151848		0.14722	0.000117009		0.18985	0.000146473
1.1661	0.000766848		1.16518	0.00104		1.1664	0.000983625		0.13127	0.000101686		0.16807	0.000147472		0.14845	0.000122082		0.19077	0.000158269
1.16916	0.000775354		1.16794	0.00105		1.16978	0.000991804		0.13219	9.83878e-05		0.16961	0.000144259		0.14998	0.000127591		0.192	0.000160627
1.17162	0.000783533		1.17131	0.00106		1.17223	0.000998179		0.13342	0.00010109		0.17084	0.00014775		0.15059	0.000126098		0.19322	0.000150289
1.17469	0.000792039		1.17407	0.00106		1.17561	0.00101		0.13464	0.000106709		0.17206	0.000155794		0.15151	0.000120536		0.19476	0.000161031
1.17775	0.000800708		1.17714	0.00107		1.17867	0.00102		0.13587	0.000110775		0.17329	0.000158387		0.15305	0.000123099		0.19599	0.000164982
1.18082	0.000809214		1.18051	0.00108		1.18174	0.00102		0.1371	0.000107022		0.17421	0.000153657		0.15427	0.000128981		0.19691	0.000157001
1.18358	0.000817557		1.18327	0.00108		1.1845	0.00103		0.13863	0.00010327		0.17513	0.000150963		0.15519	0.000133725		0.19813	0.000158881
1.18665	0.000826063		1.18634	0.00109		1.18757	0.00104		0.13955	0.000105543		0.17636	0.000154239		0.15673	0.000131593		0.19997	0.000171969
1.18971	0.000834732		1.18941	0.00109		1.19033	0.00105		0.14078	0.000111497		0.17789	0.0001622		0.15795	0.00012762		0.2012	0.000164493
1.19278	0.000843402		1.19247	0.0011		1.19339	0.00106		0.14231	0.000114564		0.17881	0.000163465		0.15918	0.000127814		0.20243	0.000163932
1.19615	0.000852398		1.19554	0.00111		1.19646	0.00106		0.14323	0.000111208		0.18004	0.000159949		0.16041	0.000135973		0.20335	0.0001751
1.19861	0.000860577		1.19799	0.00111		1.19922	0.00107		0.14385	0.000108646		0.18096	0.000156559		0.16133	0.000139728		0.20457	0.000175381
1.20137	0.000869737		1.20106	0.00112		1.2026	0.00108		0.14569	0.000109476		0.18188	0.000160019		0.16317	0.000137422		0.20611	0.000166402
1.20444	0.000878734		1.20444	0.00113		1.20566	0.00109		0.14661	0.000117414		0.18402	0.000169441		0.16378	0.000132959		0.20764	0.000176784
1.20781	0.000888058		1.2072	0.00113		1.20812	0.00109		0.14814	0.000120229		0.18494	0.000169846		0.16531	0.000135794		0.20856	0.000183743
1.21088	0.000896891		1.20996	0.00114		1.21118	0.0011		0.14906	0.000116981		0.18586	0.000166279		0.16654	0.000142253		0.20979	0.000174427
1.21394	0.000906052		1.21302	0.00115		1.21456	0.00111		0.15059	0.000114564		0.18709	0.000163117		0.16746	0.000147723		0.21163	0.000178243
1.2167	0.000914558		1.2164	0.00115		1.21701	0.00112		0.15121	0.000117847		0.18832	0.00016774		0.169	0.000143566		0.21285	0.000189075
1.22008	0.0009229		1.21885	0.00116		1.22038	0.00113		0.15274	0.000123007		0.18954	0.000176328		0.16992	0.000140029		0.21377	0.000183519
1.22284	0.000932224		1.22192	0.00117		1.22345	0.00113		0.15427	0.000126868		0.19046	0.000178294		0.17084	0.000143711		0.21531	0.000179646
1.2256	0.000941221		1.22529	0.00117		1.22652	0.00114		0.15489	0.000123116		0.19169	0.000173355		0.17237	0.000149235		0.21653	0.000193565
1.22867	0.000950381		1.22836	0.00118		1.22897	0.00115		0.15611	0.000120554		0.19322	0.00017025		0.1739	0.000154952		0.21807	0.000193901
1.23112	0.000960195		1.23112	0.00119		1.23204	0.00116		0.15765	0.000123043		0.19414	0.000175525		0.17452	0.000151173		0.21929	0.000186718
1.23511	0.000969356		1.23449	0.00119		1.23541	0.00117		0.15826	0.000128636		0.19568	0.000183227		0.17636	0.000147006		0.22021	0.000195641
1.23817	0.000978189		1.23725	0.0012		1.23817	0.00118		0.1601	0.000131379		0.1966	0.000184846		0.17728	0.000149525		0.22206	0.00020058
1.24124	0.000987513		1.24032	0.0012		1.24124	0.00119		0.16102	0.000128672		0.19813	0.000180122		0.1782	0.000156987		0.22298	0.000192667
1.24369	0.000996837		1.24339	0.00121		1.24461	0.0012		0.16194	0.000126399		0.19967	0.00017653		0.17942	0.00016067		0.22451	0.000195529
1.24645	0.00101		1.24645	0.00122		1.24737	0.0012		0.16378	0.000127554		0.20089	0.000181874		0.18065	0.000157762		0.22574	0.000208886
1.24921	0.00102		1.24891	0.00122		1.25044	0.00121		0.1647	0.000134987		0.20212	0.000191119		0.18218	0.000153111		0.22666	0.000203218
1.2532	0.00103		1.25259	0.00123		1.2532	0.00122		0.16593	0.000136935		0.20273	0.000190411		0.18341	0.000156163		0.2288	0.000202656
1.25566	0.00103		1.25535	0.00124		1.25596	0.00123		0.16715	0.000134734		0.20427	0.000186933		0.18464	0.000163964		0.22942	0.000214947
1.25872	0.00104		1.25842	0.00124		1.25934	0.00124		0.16869	0.000132317		0.20519	0.000183012		0.18525	0.00016847		0.23064	0.000214779
1.26179	0.00105		1.26148	0.00125		1.26179	0.00125		0.1693	0.000135023		0.20641	0.00018902		0.18678	0.000163674		0.23218	0.000205182
1.26455	0.00106		1.26363	0.00126		1.26516	0.00125		0.17084	0.000141482		0.20764	0.000199138		0.18801	0.000160815		0.2334	0.000217024
1.26792	0.00107		1.267	0.00126		1.26823	0.00126		0.17206	0.000144513		0.20887	0.00019958		0.18954	0.000164546		0.23494	0.000224151
1.27038	0.00108		1.27038	0.00127		1.2713	0.00127		0.17329	0.000140796		0.21071	0.000193699		0.19077	0.000170699		0.23647	0.000213825
1.27344	0.00109		1.27344	0.00128		1.27406	0.00128		0.17421	0.000139173		0.21132	0.000192118		0.19138	0.000177047		0.23708	0.000220671
1.27651	0.0011		1.27682	0.00128		1.27743	0.00129		0.17605	0.000142023		0.21224	0.00019781		0.19261	0.000171475		0.23831	0.000232345
1.28019	0.00111		1.27927	0.00129		1.2805	0.0013		0.17666	0.000147219		0.21377	0.000206094		0.19384	0.000168664		0.23984	0.000226003
1.28265	0.00112		1.28234	0.0013		1.28357	0.00131		0.17789	0.000149853		0.21439	0.000208054		0.19507	0.000172492		0.24076	0.000221738
1.28571	0.00113		1.28541	0.0013		1.28633	0.00132		0.17881	0.000147327		0.21561	0.000201288		0.19629	0.000179179		0.2426	0.000238462
1.28878	0.00114		1.28817	0.00131		1.28909	0.00133		0.18004	0.000145631		0.21745	0.000198505		0.19783	0.000182909		0.24383	0.000235824
1.29185	0.00115		1.29123	0.00132		1.29277	0.00133		0.18188	0.000146858		0.21837	0.000205841		0.19936	0.000180002		0.24506	0.000230717
1.29461	0.00116		1.2943	0.00132		1.29522	0.00134		0.1828	0.000154724		0.2196	0.000213999		0.19936	0.00017569		0.24629	0.000240819
1.29767	0.00117		1.29737	0.00133		1.29829	0.00135		0.18525	0.00015357		0.22052	0.000212987		0.2012	0.000179082		0.24813	0.000246544
1.30074	0.00118		1.30013	0.00134		1.30105	0.00136		0.18648	0.000150972		0.22206	0.000208687		0.20273	0.000186398		0.24905	0.000237452
1.30381	0.00119		1.3032	0.00134		1.30412	0.00137		0.1877	0.000153822		0.22359	0.000204576		0.20335	0.000189305		0.25027	0.000243906
1.30626	0.0012		1.30596	0.00135		1.30718	0.00138		0.18893	0.000161291		0.22482	0.000212355		0.20519	0.000186834		0.2515	0.000256421
1.30933	0.00121		1.30964	0.00136		1.31025	0.00139		0.19016	0.000163168		0.22543	0.000220829		0.20611	0.000183636		0.25303	0.000250079
1.31209	0.00122		1.3124	0.00137		1.31362	0.0014		0.19138	0.000160065		0.22696	0.000221145		0.20703	0.000186495		0.25457	0.000251202
1.31577	0.00123		1.31485	0.00137		1.31638	0.0014		0.1923	0.000158297		0.22788	0.00021558		0.20795	0.000193521		0.25549	0.000263773
1.31853	0.00124		1.31822	0.00138		1.31945	0.00141		0.19353	0.000161328		0.22911	0.000213809		0.20948	0.000198511		0.25641	0.000262482
1.3219	0.00125		1.32129	0.00139		1.3219	0.00142		0.19507	0.00016692		0.23064	0.000220639		0.21071	0.000193472		0.25825	0.000255243
1.32466	0.00126		1.32405	0.00139		1.32528	0.00143		0.19568	0.000170276		0.23156	0.000229303		0.21163	0.000192503		0.25947	0.000268375
1.32773	0.00127		1.32712	0.0014		1.32804	0.00144		0.19721	0.00016656		0.2331	0.000230694		0.21347	0.000195556		0.26101	0.000274549
1.33049	0.00128		1.33019	0.00141		1.33111	0.00145		0.19875	0.000165188		0.23463	0.000223358		0.21469	0.000202387		0.26223	0.000265513
1.33325	0.00129		1.33264	0.00141		1.33417	0.00146		0.19936	0.000167823		0.23586	0.000221651		0.21531	0.000204955		0.26315	0.000274605
1.33663	0.0013		1.33601	0.00142		1.33724	0.00147		0.20059	0.000174209		0.23616	0.000229429		0.21715	0.000202824		0.26499	0.00028538
1.33969	0.00131		1.33877	0.00143		1.34	0.00148		0.20181	0.000175147		0.23739	0.000236891		0.21807	0.000200207		0.26591	0.000278758
1.34276	0.00132		1.34245	0.00143		1.34337	0.00149		0.20273	0.000173668		0.23862	0.000236385		0.21899	0.000202969		0.26775	0.000275166
1.34552	0.00133		1.34521	0.00144		1.34583	0.0015		0.20365	0.000170637		0.23954	0.000231389		0.22021	0.000210818		0.26867	0.000293462
1.34859	0.00134		1.34797	0.00145		1.34889	0.0015		0.20549	0.00017374		0.24107	0.000227911		0.22175	0.000211593		0.26959	0.00028987
1.35135	0.00136		1.35135	0.00145		1.35196	0.00151		0.20641	0.000181498		0.2426	0.000236891		0.22298	0.000209849		0.27143	0.000286951
1.35472	0.00137		1.35442	0.00146		1.35472	0.00152		0.20825	0.000182544		0.24352	0.00024429		0.2239	0.00020762		0.27266	0.000297951
1.35718	0.00138		1.35656	0.00147		1.35779	0.00153		0.20917	0.00017991		0.24444	0.000243025		0.22482	0.000209995		0.2742	0.000306594
1.36055	0.00139		1.35994	0.00147		1.36116	0.00154		0.21009	0.000178251		0.24598	0.000238725		0.22666	0.000217795		0.27542	0.000295482
1.36362	0.0014		1.3627	0.00148		1.36423	0.00155		0.21163	0.00018139		0.24843	0.000244543		0.22758	0.000221187		0.27665	0.000304967
1.36638	0.00141		1.36607	0.00149		1.3676	0.00156		0.21255	0.000187235		0.24966	0.000252448		0.22911	0.000216875		0.27726	0.000316472
1.36975	0.00142		1.36914	0.00149		1.37006	0.00157		0.21408	0.000190555		0.25089	0.000252827		0.23034	0.00021639		0.2788	0.000310354
1.3722	0.00143		1.3719	0.0015		1.37343	0.00158		0.21531	0.000186514		0.25181	0.00024663		0.23126	0.000219152		0.28064	0.000311084
1.37558	0.00144		1.37466	0.00151		1.37588	0.00159		0.21623	0.000185359		0.25334	0.000246314		0.23187	0.000226662		0.28125	0.000328201
1.37834	0.00145		1.37803	0.00151		1.37895	0.0016		0.21745	0.000188246		0.25457	0.000253207		0.23402	0.000229182		0.2834	0.00032517
1.38171	0.00146		1.3811	0.00152		1.38202	0.00161		0.21868	0.000194813		0.25579	0.000260606		0.23494	0.000226032		0.28432	0.000317875
1.38417	0.00147		1.38355	0.00153		1.38509	0.00162		0.22021	0.000195462		0.25671	0.000260795		0.23586	0.000223852		0.28554	0.000333589
1.38723	0.00148		1.38662	0.00153		1.38785	0.00163		0.22114	0.000193875		0.25763	0.000254788		0.23708	0.000227825		0.28708	0.000340604
1.39061	0.00149		1.3903	0.00154		1.39091	0.00164		0.22267	0.000190627		0.25947	0.00025346		0.23862	0.000235771		0.288	0.000329941
1.39367	0.0015		1.39306	0.00155		1.39398	0.00164		0.22359	0.00019456		0.26009	0.000261617		0.23954	0.000235868		0.28922	0.000343298
1.39674	0.00151		1.39551	0.00155		1.39705	0.00165		0.22482	0.000201849		0.26193	0.000267499		0.24076	0.000233543		0.29076	0.000354522
1.39981	0.00153		1.39919	0.00156		1.39981	0.00167		0.22635	0.000202029		0.26254	0.000267182		0.2423	0.000230781		0.29198	0.00034717
1.40257	0.00154		1.40195	0.00157		1.40318	0.00167		0.22696	0.000200297		0.26377	0.000262503		0.24322	0.000235093		0.2929	0.000346497
1.40533	0.00155		1.40441	0.00158		1.40656	0.00169		0.22788	0.000198349		0.2653	0.000261934		0.24414	0.000243233		0.29474	0.000366083
1.4084	0.00156		1.40809	0.00158		1.4087	0.0017		0.22942	0.00020156		0.26622	0.000269775		0.24567	0.000245268		0.29597	0.000360191
1.41146	0.00157		1.41085	0.00159		1.41208	0.0017		0.23095	0.000207514		0.26745	0.000275973		0.24721	0.000241053		0.29689	0.000359573
1.41453	0.00158		1.41392	0.0016		1.41484	0.00171		0.23187	0.000210581		0.26898	0.000276099		0.24782	0.000239648		0.29904	0.00037293
1.4176	0.00159		1.41729	0.0016		1.41821	0.00172		0.2334	0.000206431		0.27021	0.000271103		0.24935	0.000243815		0.29996	0.000381068
1.42066	0.0016		1.42005	0.00161		1.42128	0.00173		0.23432	0.000205926		0.27113	0.000271988		0.25089	0.00025273		0.30057	0.000370349
1.42342	0.00161		1.42312	0.00162		1.42373	0.00174		0.23586	0.00020921		0.27266	0.00027787		0.2515	0.000255249		0.30241	0.000384267
1.42649	0.00162		1.42618	0.00162		1.4268	0.00175		0.23678	0.000215669		0.27389	0.000285205		0.25242	0.000249774		0.30395	0.000394593
1.42925	0.00164		1.42894	0.00163		1.43048	0.00176		0.2377	0.000216643		0.27512	0.00028628		0.25365	0.000248175		0.30487	0.000389262
1.43232	0.00165		1.43232	0.00164		1.43324	0.00177		0.23923	0.000214334		0.27604	0.000279514		0.25518	0.000253941		0.3064	0.000393022
1.43539	0.00166		1.43539	0.00164		1.436	0.00178		0.24046	0.000211663		0.27757	0.000280146		0.25671	0.000261742		0.30793	0.000409466
1.43815	0.00167		1.43784	0.00165		1.43876	0.00179		0.24138	0.000215921		0.27849	0.000287798		0.25794	0.000261742		0.30855	0.000406098
1.44152	0.00168		1.44152	0.00166		1.44183	0.0018		0.2426	0.000222416		0.27972	0.000293616		0.25917	0.000258883		0.31069	0.000402394
1.44428	0.00169		1.44397	0.00166		1.44489	0.00181		0.24444	0.000222272		0.28125	0.000293995		0.26009	0.000255686		0.31161	0.000418557
1.44735	0.0017		1.44735	0.00167		1.44796	0.00182		0.24536	0.000220432		0.28186	0.00028843		0.26131	0.000262953		0.31284	0.000424506
1.45011	0.00171		1.4498	0.00168		1.45103	0.00183		0.2469	0.000218303		0.28309	0.000287925		0.26346	0.000270754		0.31437	0.000417435
1.45348	0.00172		1.45256	0.00169		1.45348	0.00184		0.24782	0.000222885		0.28432	0.000296778		0.26469	0.000266587		0.31529	0.00043096
1.45624	0.00174		1.45593	0.00169		1.45716	0.00185		0.24843	0.000229489		0.28585	0.000302722		0.26561	0.000265425		0.31713	0.0004437
1.459	0.00175		1.459	0.0017		1.45992	0.00186		0.24997	0.000231834		0.28677	0.000302659		0.26714	0.000271336		0.31805	0.000436797
1.46238	0.00176		1.46238	0.00171		1.4633	0.00187		0.25058	0.000227504		0.2883	0.000297663		0.26867	0.000280057		0.31897	0.000437583
1.46514	0.00177		1.46483	0.00171		1.46606	0.00188		0.25242	0.000226494		0.28922	0.000299118		0.26959	0.000280833		0.32051	0.00045846
1.4682	0.00178		1.4679	0.00172		1.46943	0.00189		0.25365	0.00023086		0.29045	0.000305315		0.27051	0.000276375		0.32143	0.000454195
1.47096	0.00179		1.47096	0.00173		1.47219	0.0019		0.25518	0.00023703		0.29168	0.000314232		0.27236	0.000275406		0.32296	0.0004547
1.47403	0.0018		1.47403	0.00173		1.47495	0.00191		0.25579	0.000238293		0.2929	0.000313916		0.27389	0.000281947		0.3248	0.000470133
1.4774	0.00181		1.47648	0.00174		1.47771	0.00192		0.25733	0.000234504		0.29413	0.000307781		0.2745	0.000289457		0.32572	0.000480516
1.48047	0.00183		1.48016	0.00175		1.48078	0.00193		0.25825	0.000232953		0.29536	0.000310058		0.27512	0.000289748		0.32726	0.000470021
1.48354	0.00184		1.48292	0.00176		1.48385	0.00194		0.25917	0.00023887		0.29628	0.000316698		0.27665	0.000285872		0.32848	0.000485342
1.4863	0.00185		1.48599	0.00176		1.48691	0.00195		0.26039	0.000245004		0.2975	0.000323907		0.27818	0.000283837		0.32971	0.000495557
1.48967	0.00186		1.48875	0.00177		1.48998	0.00196		0.26162	0.000244968		0.29873	0.000323781		0.2791	0.00029251		0.33094	0.000491179
1.49274	0.00187		1.49182	0.00178		1.49274	0.00197		0.26315	0.000242515		0.29996	0.000318405		0.28033	0.000298518		0.33247	0.000496286
1.49519	0.00188		1.49489	0.00178		1.49581	0.00198		0.26438	0.00023952		0.30119	0.000318785		0.28156	0.000298421		0.3337	0.000515985
1.49795	0.00189		1.49765	0.00179		1.49826	0.00199		0.26561	0.000245401		0.30272	0.000328144		0.28278	0.000295078		0.33523	0.000513291
1.49673	0.00189		1.49642	0.00179		1.49611	0.00198		0.26653	0.00025204		0.30364	0.000334721		0.28401	0.000293673		0.33676	0.000511664
1.49397	0.00187		1.49366	0.00178		1.49305	0.00196		0.26806	0.000252979		0.30456	0.000333836		0.28554	0.000301377		0.33799	0.000530577
1.49121	0.00186		1.49029	0.00177		1.48998	0.00195		0.26898	0.000249226		0.30609	0.000329409		0.28616	0.000309081		0.33891	0.000536526
1.48814	0.00185		1.48722	0.00176		1.4863	0.00193		0.27021	0.000248432		0.30732	0.000331433		0.28769	0.000308644		0.33983	0.00053198
1.48477	0.00184		1.48415	0.00175		1.48415	0.00192		0.27143	0.000253231		0.30824	0.000339211		0.28861	0.000305011		0.34136	0.000546291
1.48231	0.00182		1.48139	0.00174		1.48108	0.0019		0.27297	0.000260267		0.30977	0.000348191		0.28984	0.000305834		0.3429	0.000560602
1.47894	0.00181		1.47863	0.00173		1.47771	0.00189		0.27389	0.00026135		0.31069	0.000346547		0.29106	0.000311891		0.34412	0.000555383
1.47587	0.0018		1.47556	0.00172		1.47495	0.00187		0.27542	0.000257345		0.31223	0.000341993		0.29229	0.000319886		0.34566	0.000561051
1.47311	0.00179		1.4725	0.00171		1.47158	0.00186		0.27634	0.000256118		0.31315	0.000345598		0.29352	0.000320564		0.34658	0.000579852
1.47035	0.00177		1.46974	0.0017		1.46882	0.00185		0.27757	0.000262396		0.31437	0.000353123		0.29474	0.0003163		0.34811	0.000579122
1.46667	0.00176		1.46636	0.00169		1.46575	0.00183		0.2788	0.000268134		0.31591	0.000361091		0.29597	0.000315815		0.34903	0.000582602
1.46391	0.00175		1.4633	0.00168		1.46299	0.00182		0.28002	0.000268386		0.31683	0.000360775		0.2972	0.000324198		0.35087	0.000598709
1.46146	0.00174		1.46115	0.00167		1.46054	0.0018		0.28125	0.000265427		0.31775	0.000355526		0.29843	0.000328995		0.35149	0.000610158
1.45839	0.00172		1.45747	0.00166		1.45716	0.00179		0.28217	0.000262829		0.31897	0.000357866		0.29935	0.000330158		0.35302	0.000604489
1.45501	0.00171		1.4544	0.00165		1.45379	0.00177		0.2837	0.000270479		0.32051	0.000367921		0.30088	0.000326766		0.35455	0.000620652
1.45195	0.0017		1.45133	0.00164		1.45072	0.00176		0.28462	0.000276108		0.32143	0.000374435		0.30211	0.00032662		0.35578	0.000630979
1.44919	0.00169		1.44888	0.00163		1.44827	0.00175		0.28616	0.000276613		0.32296	0.000373676		0.30364	0.000334228		0.35731	0.000630923
1.44581	0.00168		1.44581	0.00162		1.44459	0.00173		0.28738	0.000273438		0.3245	0.000369692		0.30395	0.000339993		0.35793	0.000638331
1.44305	0.00166		1.44275	0.00161		1.44183	0.00172		0.28861	0.000272175		0.32542	0.000372727		0.30579	0.000341011		0.35977	0.000659377
1.43968	0.00165		1.43968	0.00161		1.43876	0.0017		0.28953	0.000277623		0.32664	0.000383162		0.30671	0.000337765		0.36099	0.000660331
1.43692	0.00164		1.43661	0.0016		1.436	0.00169		0.29076	0.000285057		0.32726	0.000391193		0.30793	0.000340042		0.36191	0.000663081
1.43385	0.00163		1.43385	0.00159		1.43293	0.00168		0.29198	0.000285922		0.3291	0.000389169		0.30885	0.000345953		0.36345	0.000682836
1.4314	0.00161		1.43048	0.00158		1.42986	0.00166		0.2926	0.000281953		0.33002	0.000385881		0.31008	0.000353706		0.36498	0.000691703
1.42802	0.0016		1.42802	0.00157		1.4268	0.00165		0.29413	0.00028134		0.33155	0.000391319		0.31223	0.000355111		0.36621	0.000690749
1.42526	0.00159		1.42465	0.00156		1.42404	0.00163		0.29566	0.000287402		0.33247	0.000400299		0.31284	0.000350992		0.36743	0.000706351
1.4222	0.00158		1.42158	0.00155		1.42097	0.00162		0.2975	0.000293897		0.334	0.000409659		0.31376	0.000352349		0.36866	0.000724702
1.41913	0.00157		1.41852	0.00154		1.4179	0.00161		0.29781	0.00029534		0.33492	0.000407888		0.3156	0.000360586		0.36989	0.000722121
1.41637	0.00155		1.41545	0.00153		1.41484	0.00159		0.29873	0.000291551		0.33615	0.000404536		0.31683	0.00036548		0.37081	0.000732616
1.413	0.00154		1.41269	0.00152		1.41177	0.00158		0.30057	0.000289928		0.33738	0.000409406		0.31744	0.000367612		0.37234	0.000755177
1.41024	0.00153		1.40962	0.00151		1.40932	0.00157		0.30149	0.000297758		0.33891	0.000420156		0.31867	0.000363735		0.37357	0.0007586
1.40748	0.00152		1.40686	0.00151		1.40594	0.00155		0.30303	0.000302449		0.33952	0.000427871		0.31989	0.000365092		0.37541	0.000764212
1.4041	0.00151		1.40349	0.0015		1.40287	0.00154		0.30425	0.000303567		0.34075	0.000427049		0.32112	0.000373668		0.37602	0.000787503
1.40134	0.0015		1.40042	0.00149		1.40011	0.00153		0.30579	0.00030032		0.34228	0.000423697		0.32235	0.000379773		0.37817	0.000800579
1.39797	0.00148		1.39766	0.00148		1.39643	0.00151		0.3064	0.000299959		0.3429	0.000428504		0.32327	0.000380742		0.37878	0.000799794
1.3949	0.00147		1.39459	0.00147		1.39367	0.0015		0.30763	0.00030584		0.34443	0.000441531		0.3248	0.000376575		0.38032	0.000820727
1.39214	0.00146		1.39183	0.00146		1.39091	0.00149		0.30885	0.000312985		0.34566	0.000449752		0.32634	0.000380452		0.38185	0.000836217
1.38907	0.00145		1.38877	0.00145		1.38815	0.00147		0.31008	0.00031349		0.34688	0.000448171		0.32726	0.000387671		0.38308	0.000839416
1.38662	0.00144		1.38601	0.00144		1.38478	0.00146		0.31131	0.000310315		0.34811	0.000447285		0.32848	0.000396586		0.3843	0.000855074
1.38294	0.00143		1.38294	0.00143		1.38171	0.00145		0.31223	0.000311145		0.34934	0.00045323		0.32971	0.000396441		0.38553	0.000883079
1.37987	0.00141		1.37987	0.00143		1.37864	0.00144		0.31284	0.000317243		0.35087	0.000465498		0.33094	0.000394067		0.38676	0.000887737
1.37742	0.0014		1.3768	0.00142		1.37619	0.00142		0.31529	0.000323954		0.35087	0.000475869		0.33216	0.000397362		0.38768	0.0008984
1.37435	0.00139		1.37374	0.00141		1.37343	0.00141		0.31621	0.000325903		0.35271	0.000473403		0.33339	0.000405259		0.38952	0.000926629
1.37159	0.00138		1.37036	0.0014		1.37036	0.0014		0.31713	0.000322258		0.35425	0.000472581		0.33431	0.000412963		0.39044	0.000940042
1.36822	0.00137		1.3673	0.00139		1.36699	0.00139		0.31805	0.000322006		0.35547	0.000480612		0.33554	0.000414272		0.39197	0.000946104
1.36546	0.00136		1.36484	0.00138		1.36454	0.00137		0.31928	0.000329222		0.3567	0.000492627		0.33676	0.000410638		0.39289	0.000972369
1.36239	0.00135		1.36208	0.00137		1.36116	0.00136		0.32081	0.000334382		0.35762	0.000502366		0.33768	0.000413448		0.39473	0.000997623
1.35902	0.00133		1.35871	0.00137		1.35779	0.00135		0.32204	0.000336042		0.35885	0.000502113		0.33891	0.000423768		0.39626	0.001
1.35595	0.00132		1.35564	0.00136		1.35534	0.00133		0.32327	0.000332975		0.36038	0.000500848		0.34075	0.000431182		0.39718	0.00102
1.35319	0.00131		1.35319	0.00135		1.35196	0.00132		0.32419	0.000333697		0.3613	0.000508121		0.34198	0.000431424		0.39872	0.00105
1.35012	0.0013		1.34981	0.00134		1.34889	0.00131		0.32542	0.000340697		0.36222	0.000522666		0.3429	0.00042842		0.39994	0.00107
1.34736	0.00129		1.34644	0.00133		1.34613	0.0013		0.32695	0.000347372		0.36345	0.000532594		0.34443	0.00043312		0.40117	0.00108
1.34429	0.00128		1.34337	0.00132		1.34337	0.00129		0.32787	0.000348382		0.36467	0.000532784		0.34566	0.00044344		0.4024	0.00111
1.34123	0.00127		1.34092	0.00131		1.33969	0.00127		0.32879	0.000346073		0.36559	0.000533163		0.34596	0.00045221		0.40393	0.00113
1.33785	0.00126		1.33785	0.00131		1.33693	0.00126		0.33063	0.000347805		0.36713	0.000541511		0.34811	0.000451774		0.40516	0.00115
1.3354	0.00124		1.33509	0.0013		1.33417	0.00125		0.33155	0.000353578		0.36866	0.000557067		0.34872	0.000451338		0.40639	0.00118
1.33203	0.00123		1.33203	0.00129		1.33111	0.00124		0.33247	0.000360578		0.36958	0.00056845		0.35026	0.00045628		0.40761	0.0012
1.32957	0.00122		1.32927	0.00128		1.32804	0.00122		0.334	0.000363249		0.37142	0.000567818		0.35118	0.000466358		0.40853	0.00121
1.3262	0.00121		1.3262	0.00127		1.32497	0.00121		0.33554	0.000360795		0.37234	0.000570853		0.35241	0.000475371		0.41007	0.00124
1.32344	0.0012		1.32282	0.00126		1.3219	0.0012		0.33646	0.000362635		0.37326	0.000581224		0.35363	0.000475904		0.4116	0.00128
1.32037	0.00119		1.31976	0.00125		1.31914	0.00119		0.33738	0.000369491		0.37418	0.000595643		0.35455	0.000474305		0.41283	0.00129
1.3173	0.00118		1.31669	0.00125		1.31608	0.00118		0.3386	0.000375409		0.37572	0.000608037		0.35609	0.000480846		0.41375	0.00131
1.31454	0.00117		1.31393	0.00124		1.31362	0.00117		0.34014	0.000378512		0.37694	0.000610188		0.35701	0.000491748		0.41559	0.00135
1.31148	0.00116		1.31086	0.00123		1.31056	0.00115		0.34106	0.00037494		0.37817	0.000612591		0.35854	0.000500421		0.41651	0.00137
1.30841	0.00115		1.3078	0.00122		1.30749	0.00114		0.34228	0.00037678		0.37909	0.000623341		0.35946	0.000501584		0.41773	0.00138
1.30504	0.00114		1.30473	0.00121		1.30442	0.00113		0.34382	0.000385043		0.38093	0.00063953		0.36099	0.000500082		0.41957	0.00142
1.30227	0.00112		1.30197	0.0012		1.30135	0.00112		0.34443	0.000391826		0.38154	0.000651419		0.36222	0.00050764		0.42019	0.00145
1.2989	0.00111		1.2989	0.0012		1.29829	0.00111		0.34596	0.000393486		0.38277	0.000655972		0.36345	0.000519705		0.42203	0.00146
1.29675	0.0011		1.29614	0.00119		1.29553	0.0011		0.34688	0.000392115		0.384	0.000660272		0.36467	0.000529444		0.42295	0.0015
1.29338	0.00109		1.29338	0.00118		1.29215	0.00108		0.34842	0.000394857		0.38522	0.000671213		0.36529	0.000529783		0.42479	0.00153
1.29093	0.00108		1.29001	0.00117		1.28909	0.00107		0.34934	0.000402074		0.38645	0.000690753		0.36651	0.000531624		0.42601	0.00155
1.28755	0.00107		1.28725	0.00116		1.28633	0.00106		0.35087	0.000410301		0.38768	0.000703401		0.36743	0.000539716		0.42663	0.00157
1.28449	0.00106		1.28418	0.00116		1.28295	0.00105		0.35149	0.000413007		0.3886	0.000707954		0.36927	0.000552314		0.42878	0.00161
1.28173	0.00105		1.28111	0.00115		1.2805	0.00104		0.35333	0.000411672		0.38982	0.000715796		0.37019	0.000563603		0.4297	0.00163
1.27866	0.00104		1.27835	0.00114		1.27682	0.00103		0.35425	0.000415064		0.39105	0.000728443		0.37173	0.00056496		0.43062	0.00165
1.27498	0.00103		1.27467	0.00113		1.27436	0.00102		0.35547	0.000423074		0.39258	0.000747225		0.37265	0.000566801		0.43276	0.00169
1.2716	0.00102		1.27222	0.00112		1.27068	0.00101		0.35701	0.000430652		0.3935	0.000762655		0.37449	0.000577315		0.43368	0.00172
1.26976	0.00101		1.26884	0.00112		1.26823	0.000993608		0.35793	0.000434477		0.39473	0.000768663		0.3751	0.000589865		0.43522	0.00174
1.2667	0.000999127		1.26608	0.00111		1.26516	0.000983024		0.35885	0.000432312		0.39626	0.000776631		0.37633	0.00060096		0.43614	0.00177
1.26332	0.000988821		1.26302	0.0011		1.2621	0.000971598		0.36007	0.000435631		0.39718	0.000791239		0.37786	0.000604837		0.43706	0.00181
1.26087	0.00097868		1.25995	0.00109		1.25964	0.000960652		0.36191	0.00044476		0.3981	0.000810717		0.37848	0.000606581		0.4389	0.00183
1.2575	0.000969356		1.25719	0.00108		1.25627	0.000950309		0.36314	0.000452915		0.39902	0.000824629		0.3794	0.000617967		0.44012	0.00185
1.25412	0.000961504		1.25351	0.00108		1.25351	0.000938642		0.36375	0.000456235		0.40056	0.000834178		0.38093	0.000632891		0.44135	0.00189
1.25136	0.000950708		1.25105	0.00107		1.25013	0.000928057		0.36529	0.000456018		0.40209	0.000842146		0.38246	0.000644907		0.44227	0.00191
1.2486	0.000941384		1.24768	0.00106		1.24737	0.000917714		0.36621	0.000459699		0.40332	0.000857323		0.38338	0.000649219		0.4438	0.00193
1.24523	0.000930588		1.24492	0.00105		1.24461	0.000906287		0.36713	0.000469549		0.40424	0.000879646		0.3843	0.000655276		0.44534	0.00197
1.24247	0.000920446		1.24185	0.00104		1.24124	0.000896184		0.36866	0.000478318		0.40547	0.000894065		0.38645	0.000666711		0.44687	0.00201
1.23909	0.000911122		1.23879	0.00104		1.23848	0.00088572		0.36989	0.000481962		0.407	0.000903487		0.38706	0.000683815		0.44779	0.00202
1.23633	0.000900326		1.23603	0.00103		1.23541	0.000874053		0.37111	0.000482936		0.40792	0.000913922		0.3886	0.000698254		0.44902	0.00206
1.23296	0.000890185		1.23265	0.00102		1.23204	0.00086419		0.37203	0.000488204		0.40915	0.000929731		0.38921	0.000703583		0.45086	0.00209
1.23051	0.000881188		1.22989	0.00101		1.22959	0.000853846		0.37387	0.000497261		0.41007	0.000952371		0.39105	0.000712014		0.45147	0.00211
1.22713	0.000870719		1.22713	0.00101		1.22683	0.00084242		0.37479	0.000507473		0.4116	0.000969508		0.39228	0.000726598		0.45239	0.00214
1.22437	0.000863522		1.22437	0.000997364		1.22314	0.000832557		0.37633	0.000512813		0.41252	0.000977856		0.39289	0.000744042		0.45423	0.00218
1.2213	0.000854198		1.221	0.000989791		1.22008	0.000822454		0.37725	0.000512669		0.41405	0.000988922		0.39412	0.000759546		0.45546	0.0022
1.21885	0.000843402		1.21793	0.000982407		1.21732	0.000811268		0.37786	0.000519633		0.41528	0.00101		0.39596	0.000768704		0.45669	0.00223
1.21548	0.000834405		1.21517	0.000974739		1.21456	0.000802248		0.3797	0.000529952		0.41651	0.00103		0.39657	0.000777086		0.45822	0.00226
1.2121	0.00082459		1.2118	0.000966977		1.21118	0.000791423		0.38124	0.000540344		0.41773	0.00104		0.3981	0.000792688		0.45945	0.00229
1.20965	0.000815103		1.20904	0.000959593		1.20842	0.000782041		0.38185	0.000545107		0.41865	0.00106		0.39902	0.000812845		0.46098	0.00231
1.20658	0.000805943		1.20566	0.000951926		1.20536	0.0007729		0.38308	0.000546731		0.41957	0.00107		0.40056	0.000828882		0.4619	0.00235
1.20321	0.000796455		1.2029	0.000944163		1.20198	0.000763158		0.3843	0.000553298		0.42141	0.00108		0.40179	0.000839397		0.46374	0.00239
1.20076	0.000786968		1.20045	0.000936874		1.19922	0.000753295		0.38553	0.000565819		0.42264	0.00111		0.4024	0.000850783		0.46497	0.0024
1.19738	0.000778298		1.19677	0.000929491		1.19585	0.000744154		0.38676	0.000576824		0.42356	0.00112		0.40363	0.000865852		0.46619	0.00243
1.19462	0.000768483		1.19401	0.000922012		1.19309	0.00073381		0.38768	0.000583175		0.42479	0.00113		0.40516	0.000889642		0.46711	0.00247
1.19155	0.00075916		1.19063	0.000914439		1.19002	0.000724068		0.38952	0.000587541		0.42571	0.00115		0.40639	0.000907618		0.46895	0.00249
1.18849	0.000750654		1.18787	0.000906866		1.18757	0.000715287		0.39044	0.000595335		0.42724	0.00116		0.40731	0.000918472		0.47018	0.00251
1.18603	0.000741003		1.18542	0.000899293		1.1845	0.000704462		0.39136	0.000608217		0.42847	0.00119		0.40884	0.000932329		0.4711	0.00255
1.18266	0.000731679		1.18235	0.00089191		1.18143	0.000695923		0.39289	0.000620665		0.4297	0.00121		0.41007	0.000950547		0.47233	0.00258
1.17959	0.000723173		1.17929	0.000884526		1.17867	0.000686421		0.39381	0.000628279		0.43062	0.00122		0.41099	0.000973659		0.47355	0.00259
1.17622	0.000713685		1.17591	0.000877426		1.17561	0.000676678		0.39565	0.000631923		0.43154	0.00123		0.41221	0.000992314		0.47509	0.00263
1.17346	0.000705016		1.17315	0.000870516		1.17254	0.000667778		0.39626	0.000643073		0.43307	0.00125		0.41344	0.001		0.47662	0.00267
1.17008	0.000696673		1.17039	0.000862375		1.16947	0.000658156		0.39718	0.000656243		0.4346	0.00127		0.41497	0.00102		0.47754	0.00268
1.16794	0.00068784		1.16732	0.000855086		1.1664	0.000648173		0.39872	0.000670496		0.43583	0.00129		0.41559	0.00104		0.47877	0.00271
1.16456	0.000679825		1.16395	0.000847986		1.16334	0.000639994		0.39964	0.000678651		0.43644	0.0013		0.41712	0.00106		0.48061	0.00275
1.1615	0.000671319		1.1615	0.000840792		1.16088	0.000630612		0.40056	0.000683053		0.4389	0.00131		0.41804	0.00108		0.48122	0.00277
1.15874	0.000661831		1.15843	0.000833598		1.15751	0.000620509		0.40209	0.000694022		0.4392	0.00133		0.41957	0.00109		0.48276	0.00279
1.15598	0.00065398		1.15536	0.000826403		1.15475	0.000612691		0.40363	0.000709791		0.44074	0.00136		0.42049	0.00111		0.48429	0.00283
1.1523	0.000645637		1.1523	0.000819114		1.15168	0.000603189		0.40424	0.000724368		0.44135	0.00137		0.42172	0.00113		0.48552	0.00286
1.14954	0.000636477		1.14954	0.000811825		1.14862	0.000593928		0.40547	0.000732992		0.44258	0.00138		0.42295	0.00115		0.48644	0.00288
1.14616	0.000628789		1.14616	0.000804631		1.14524	0.000585749		0.407	0.000740642		0.4435	0.00139		0.42417	0.00117		0.48766	0.00291
1.14309	0.000620119		1.14309	0.000797531		1.14279	0.000576608		0.40823	0.000751539		0.44503	0.00141		0.4254	0.00118		0.4895	0.00295
1.14033	0.000611941		1.14003	0.000790716		1.13941	0.000567707		0.40945	0.000768967		0.44626	0.00144		0.42694	0.0012		0.49042	0.00296
1.13727	0.000603925		1.13665	0.00078371		1.13635	0.00056025		0.41068	0.000784266		0.44748	0.00146		0.42786	0.00122		0.49165	0.00299
1.13451	0.000596401		1.1342	0.000776516		1.13359	0.000550628		0.41221	0.000793864		0.44871	0.00147		0.42939	0.00125		0.49318	0.00303
1.13144	0.000588058		1.13144	0.000769227		1.13021	0.000542329		0.41313	0.000800648		0.45055	0.00148		0.43031	0.00127		0.4941	0.00305
1.12868	0.000580697		1.12837	0.000762317		1.12745	0.00053427		0.41467	0.000814468		0.45116	0.0015		0.43154	0.00128		0.49564	0.00307
1.12531	0.000572191		1.12531	0.000755312		1.12439	0.000525009		0.41528	0.000829947		0.45208	0.00153		0.43246	0.0013		0.49686	0.00311
1.12285	0.000564176		1.12224	0.000748685		1.12193	0.000517432		0.41712	0.000847845		0.45331	0.00154		0.43338	0.00132		0.4984	0.00314
1.11948	0.000556815		1.11917	0.00074168		1.11825	0.000509373		0.41804	0.000857767		0.45454	0.00155		0.43522	0.00134		0.49962	0.00315
1.11672	0.000548473		1.1158	0.000734675		1.11549	0.000499871		0.41896	0.000865742		0.45607	0.00157		0.43644	0.00136		0.50146	0.00318
1.11365	0.000541439		1.11365	0.00072767		1.11273	0.000492534		0.42019	0.000879453		0.45699	0.00159		0.43736	0.00138		0.50208	0.00322
1.11058	0.000533424		1.11028	0.000720476		1.11028	0.000484716		0.42172	0.000896701		0.45822	0.00161		0.43828	0.00139		0.50361	0.00323
1.10782	0.000525736		1.10752	0.000714228		1.1069	0.000475816		0.42264	0.00091283		0.45914	0.00163		0.44012	0.00142		0.50453	0.00326
1.10445	0.000518211		1.10445	0.000707602		1.10353	0.000469201		0.42356	0.000921959		0.46037	0.00164		0.44043	0.00144		0.50637	0.0033
1.10169	0.00051085		1.10138	0.000700313		1.10077	0.000460781		0.42479	0.000931016		0.4619	0.00165		0.44227	0.00146		0.5076	0.00332
1.09893	0.000503326		1.09862	0.000693403		1.09801	0.000452482		0.42571	0.000944078		0.46313	0.00167		0.4435	0.00147		0.50852	0.00334
1.09586	0.000496292		1.09555	0.000686681		1.09433	0.000445386		0.42724	0.000964357		0.46466	0.0017		0.44472	0.00149		0.50944	0.00337
1.0931	0.000488604		1.09249	0.00067996		1.09187	0.000437688		0.42878	0.000981244		0.46558	0.00172		0.44534	0.00152		0.51128	0.0034
1.08911	0.000481243		1.08973	0.000673334		1.08819	0.00042975		0.42939	0.000991347		0.46681	0.00173		0.44687	0.00154		0.51281	0.00341
1.08666	0.000475027		1.08635	0.000666992		1.08574	0.000423495		0.43092	0.001		0.46773	0.00174		0.4481	0.00156		0.51373	0.00345
1.08359	0.000467502		1.08359	0.000660081		1.08237	0.000414835		0.43246	0.00102		0.46895	0.00176		0.44963	0.00158		0.51588	0.00348
1.08022	0.000460141		1.08053	0.00065336		1.07991	0.000407499		0.43307	0.00103		0.47018	0.00179		0.45055	0.00159		0.51649	0.00349
1.07777	0.000453108		1.07746	0.000646734		1.07685	0.000400883		0.4346	0.00105		0.47171	0.00181		0.45178	0.00162		0.51803	0.00352
1.07439	0.00044591		1.07439	0.000640013		1.07317	0.000392825		0.43583	0.00106		0.47263	0.00181		0.45301	0.00164		0.51925	0.00356
1.07163	0.00043904		1.07194	0.000633576		1.07102	0.00038633		0.43675	0.00107		0.47386	0.00183		0.45393	0.00166		0.52017	0.00357
1.06887	0.000432333		1.06826	0.000627233		1.06734	0.000379594		0.43828	0.00109		0.47509	0.00185		0.45546	0.00168		0.5214	0.00359
1.0655	0.00042759		1.0655	0.000620986		1.06488	0.000371536		0.43951	0.0011		0.47631	0.00188		0.45669	0.00169		0.52263	0.00363
1.06243	0.000420556		1.06212	0.000613886		1.0612	0.000365041		0.44043	0.00112		0.47723	0.00189		0.45761	0.00172		0.52416	0.00365
1.05998	0.000414013		1.05906	0.00060726		1.05814	0.000359027		0.44166	0.00113		0.47846	0.0019		0.45914	0.00174		0.526	0.00366
1.05691	0.000406652		1.0563	0.000601012		1.05568	0.000351089		0.44319	0.00114		0.48	0.00191		0.46006	0.00176		0.52692	0.0037
1.05354	0.000400109		1.05323	0.000594764		1.05292	0.000345676		0.44411	0.00116		0.48061	0.00194		0.46098	0.00178		0.52907	0.00373
1.05016	0.000393893		1.05016	0.000588422		1.05016	0.000338941		0.44534	0.00118		0.48245	0.00196		0.46251	0.00179		0.52937	0.00374
1.04771	0.000387186		1.0474	0.00058189		1.04648	0.000331483		0.44656	0.00119		0.48368	0.00198		0.46405	0.00182		0.5303	0.00376
1.04433	0.000381297		1.04433	0.000576021		1.04341	0.00032571		0.44779	0.0012		0.4849	0.00199		0.46466	0.00185		0.53244	0.0038
1.04127	0.000375082		1.04188	0.000569679		1.04157	0.000319095		0.44902	0.00121		0.48582	0.002		0.46619	0.00186		0.53336	0.00381
1.03851	0.000368767		1.03851	0.000563526		1.03789	0.000312239		0.44994	0.00123		0.48705	0.00203		0.46711	0.00188		0.5349	0.00383
1.03544	0.000362993		1.03513	0.000557089		1.03483	0.000307428		0.45178	0.00125		0.48828	0.00205		0.46834	0.00189		0.53612	0.00387
1.03299	0.000356892		1.03207	0.000550652		1.03176	0.000300572		0.45208	0.00127		0.4895	0.00207		0.46957	0.00192		0.53735	0.00389
1.02992	0.000350676		1.02931	0.000544309		1.02869	0.000294198		0.45331	0.00128		0.49042	0.00208		0.47079	0.00195		0.53827	0.0039
1.02655	0.000345114		1.02655	0.000538061		1.02563	0.000289146		0.45515	0.00129		0.49196	0.00209		0.47202	0.00197		0.5398	0.00393
1.02348	0.000339078		1.02379	0.000532098		1.02256	0.000281809		0.45638	0.00131		0.49288	0.00212		0.47325	0.00198		0.54134	0.00396
1.02072	0.000333271		1.02072	0.000525755		1.01949	0.000276998		0.45699	0.00132		0.49441	0.00214		0.47478	0.002		0.54256	0.00396
1.01796	0.000328168		1.01704	0.000519886		1.01704	0.000272427		0.45822	0.00134		0.49533	0.00216		0.47601	0.00202		0.54379	0.00399
1.01428	0.000322115		1.01458	0.000513922		1.01366	0.000266293		0.46006	0.00135		0.49656	0.00217		0.47723	0.00205		0.54471	0.00402
1.01152	0.000316766		1.01152	0.000507485		1.0109	0.000260917		0.46098	0.00136		0.49809	0.00218		0.47785	0.00207		0.54594	0.00403
1.00906	0.00031145		1.00876	0.000501616		1.00784	0.000255673		0.46221	0.00138		0.49901	0.0022		0.47908	0.00208		0.54747	0.00405
1.006	0.000305659		1.00569	0.000495842		1.00508	0.000249274		0.46343	0.0014		0.49993	0.00223		0.48061	0.0021		0.54931	0.00408
1.00262	0.000300507		1.00201	0.0004895		1.0017	0.000245016		0.46497	0.00142		0.50146	0.00224		0.48184	0.00212		0.55054	0.0041
0.99956	0.00029555		0.99956	0.00048382		0.99864	0.000239772		0.46558	0.00143		0.50238	0.00225		0.48276	0.00215		0.55146	0.00411
0.99649	0.00029012		0.99649	0.000478329		0.99557	0.000235623		0.46681	0.00144		0.50392	0.00227		0.48398	0.00217		0.55238	0.00413
0.99404	0.000285098		0.99373	0.000471514		0.9925	0.000231557		0.46803	0.00145		0.50515	0.00229		0.48521	0.00218		0.55452	0.00416
0.99066	0.000280125		0.99035	0.000465929		0.99005	0.000226205		0.46926	0.00147		0.50637	0.00232		0.48674	0.0022		0.55483	0.00416
0.98821	0.000274662		0.98759	0.000460249		0.98667	0.000220588		0.47049	0.00149		0.50729	0.00233		0.48766	0.00223		0.55667	0.00418
0.98453	0.000270294		0.98391	0.00045419		0.98422	0.00021704		0.47171	0.0015		0.50883	0.00234		0.4892	0.00225		0.55851	0.00421
0.98146	0.000265338		0.98115	0.000448795		0.98115	0.00021188		0.47294	0.00151		0.50975	0.00236		0.49012	0.00227		0.55943	0.00422
0.9787	0.000260218		0.97901	0.000443494		0.97778	0.00020666		0.47447	0.00153		0.51128	0.00238		0.49134	0.00229		0.56035	0.00423
0.97594	0.000255834		0.97533	0.000437435		0.97471	0.000202787		0.47509	0.00155		0.51189	0.0024		0.49226	0.0023		0.56189	0.00426
0.97257	0.000250927		0.97226	0.00043185		0.97165	0.000197338		0.47631	0.00157		0.51373	0.00242		0.49349	0.00233		0.56311	0.00428
0.9695	0.000246297		0.9695	0.00042617		0.96889	0.000193213		0.47754	0.00158		0.51435	0.00243		0.49502	0.00235		0.56434	0.00428
0.96674	0.000242012		0.96643	0.000420585		0.96582	0.000189172		0.47877	0.00159		0.51557	0.00245		0.49594	0.00237		0.56587	0.00431
0.96398	0.000237464		0.96367	0.000415758		0.96306	0.000184349		0.48	0.0016		0.5168	0.00247		0.49717	0.00239		0.56679	0.00433
0.96122	0.000233097		0.9603	0.000409794		0.95968	0.000180103		0.48122	0.00162		0.51803	0.00249		0.4984	0.0024		0.56833	0.00433
0.95784	0.00022904		0.95784	0.000404114		0.95662	0.000176422		0.48276	0.00164		0.51956	0.00251		0.49993	0.00243		0.56955	0.00435
0.95447	0.000224427		0.95447	0.000398908		0.95386	0.000171166		0.48368	0.00165		0.52079	0.00252		0.50085	0.00245		0.57109	0.00437
0.95171	0.000220256		0.95171	0.000393323		0.9511	0.000167919		0.4849	0.00166		0.52171	0.00253		0.50208	0.00247		0.57262	0.00437
0.94895	0.000216592		0.94803	0.000387927		0.94803	0.000164479		0.48582	0.00168		0.52293	0.00256		0.5033	0.00249		0.57385	0.00438
0.94588	0.000211979		0.94558	0.000383099		0.94527	0.000159535		0.48736	0.0017		0.52447	0.00258		0.50423	0.00251		0.57477	0.00441
0.94251	0.000208348		0.94312	0.000377419		0.94189	0.00015648		0.48889	0.00171		0.52539	0.0026		0.50607	0.00253		0.57538	0.00441
0.93944	0.000204356		0.93913	0.000372307		0.93883	0.000152114		0.49012	0.00172		0.52631	0.00261		0.50699	0.00256		0.57753	0.00442
0.93729	0.000200218		0.93607	0.000367385		0.93576	0.000147953		0.49104	0.00173		0.52753	0.00262		0.50852	0.00257		0.57875	0.00443
0.93361	0.000196619		0.93361	0.000361611		0.93269	0.000145162		0.49196	0.00175		0.52937	0.00265		0.50975	0.00259		0.57998	0.00445
0.93055	0.000192939		0.93055	0.000356972		0.93024	0.000141831		0.49318	0.00177		0.52968	0.00267		0.51036	0.00261		0.58152	0.00444
0.92809	0.000189046		0.92779	0.000351766		0.92687	0.000137525		0.49441	0.00179		0.53122	0.00269		0.51189	0.00263		0.58274	0.00446
0.92441	0.00018566		0.92411	0.00034637		0.92349	0.000135179		0.49594	0.0018		0.53275	0.00269		0.51281	0.00266		0.58397	0.00447
0.92135	0.00018211		0.92165	0.000341732		0.92104	0.000131451		0.49656	0.00181		0.53398	0.00271		0.51404	0.00268		0.5855	0.00447
0.91889	0.000178331		0.91828	0.00033662		0.91767	0.000128131		0.49778	0.00183		0.5349	0.00273		0.51557	0.00269		0.58642	0.00447
0.91552	0.00017524		0.91582	0.000331603		0.91521	0.000126062		0.4987	0.00185		0.53612	0.00276		0.51619	0.00271		0.58765	0.00449
0.91306	0.000171723		0.91245	0.000326869		0.91122	0.00012237		0.50054	0.00186		0.53674	0.00277		0.51741	0.00273		0.58918	0.00449
0.91	0.000168468		0.90938	0.000321852		0.90908	0.000119207		0.50208	0.00187		0.53858	0.00278		0.51895	0.00276		0.5901	0.00448
0.90662	0.000167764		0.90693	0.000316835		0.9057	0.000116404		0.50269	0.00188		0.5398	0.0028		0.52048	0.00277		0.59194	0.0045
0.90386	0.000164198		0.90356	0.000312291		0.90294	0.000112808		0.50515	0.00192		0.54103	0.00282		0.52079	0.00279		0.59256	0.0045
0.9008	0.000160992		0.90049	0.00030718		0.89957	0.000110306		0.50607	0.00194		0.54256	0.00284		0.52263	0.00281		0.5944	0.00449
0.89804	0.000157917		0.89742	0.000302163		0.89712	0.000108045		0.5076	0.00195		0.54348	0.00286		0.52385	0.00283		0.59562	0.0045
0.89466	0.00015458		0.89466	0.000298281		0.89405	0.000104689		0.50883	0.00196		0.5441	0.00287		0.52508	0.00286		0.59624	0.00451
0.89129	0.000151734		0.8916	0.00029317		0.89068	0.0001025		0.51005	0.00197		0.54594	0.00288		0.52631	0.00287		0.59808	0.00449
0.88822	0.000148789		0.88883	0.000288626		0.88791	9.97577e-05		0.51159	0.00199		0.54716	0.00291		0.52723	0.00289		0.5993	0.00448
0.88577	0.000145829		0.88577	0.000284177		0.88454	9.61735e-05		0.5122	0.00201		0.54839	0.00293		0.52845	0.00291		0.60084	0.0045
0.88301	0.000143015		0.88301	0.00027916		0.88178	9.49467e-05		0.51343	0.00202		0.54931	0.00294		0.52968	0.00293		0.60176	0.00448
0.88025	0.000140251		0.87933	0.000274616		0.87871	9.22525e-05		0.51465	0.00203		0.55084	0.00295		0.53091	0.00296		0.6036	0.00447
0.87687	0.000137274		0.87626	0.000270451		0.87595	8.91854e-05		0.51588	0.00205		0.55176	0.00297		0.53214	0.00297		0.60452	0.00447
0.87411	0.000134804		0.8735	0.000265812		0.87289	8.76218e-05		0.51741	0.00207		0.55299	0.00299		0.53306	0.00298		0.60605	0.00447
0.87043	0.00013199		0.87074	0.000261174		0.86982	8.47833e-05		0.51833	0.00209		0.55422	0.00302		0.53428	0.00301		0.60759	0.00444
0.86767	0.000129455		0.86767	0.000257198		0.86645	8.2077e-05		0.51925	0.0021		0.55545	0.00303		0.53582	0.00303		0.60881	0.00444
0.8646	0.000126968		0.8643	0.000252086		0.86399	8.08382e-05		0.52079	0.00211		0.55606	0.00304		0.53674	0.00305		0.61004	0.00444
0.86184	0.000124482		0.86154	0.0002483		0.86092	7.84567e-05		0.52201	0.00212		0.55759	0.00306		0.53796	0.00307		0.61127	0.00441
0.85847	0.000122323		0.85878	0.000243945		0.85724	7.63398e-05		0.52293	0.00214		0.55882	0.00308		0.53919	0.00308		0.61311	0.0044
0.85602	0.000120163		0.8554	0.000239401		0.85479	7.47161e-05		0.52416	0.00216		0.56035	0.0031		0.54042	0.0031		0.61433	0.0044
0.85234	0.000117873		0.85295	0.00023552		0.85172	7.19617e-05		0.52539	0.00217		0.56127	0.00311		0.54103	0.00313		0.61525	0.00437
0.85019	0.000115845		0.84988	0.00023145		0.84866	7.03019e-05		0.52692	0.00218		0.5625	0.00312		0.54287	0.00315		0.61679	0.00435
0.84682	0.000113719		0.84651	0.000226811		0.8459	6.9051e-05		0.52723	0.0022		0.56373	0.00314		0.5441	0.00316		0.61771	0.00434
0.84375	0.000111216		0.84344	0.000223214		0.84252	6.66335e-05		0.52937	0.00222		0.56526	0.00316		0.54563	0.00318		0.61955	0.00432
0.84068	0.000109253		0.84038	0.00021886		0.83976	6.53706e-05		0.52999	0.00223		0.56587	0.00318		0.54655	0.0032		0.62016	0.00429
0.83761	0.00010711		0.83761	0.000214789		0.837	6.3398e-05		0.53152	0.00224		0.56833	0.00321		0.54747	0.00322		0.62169	0.00427
0.83455	0.000104836		0.83455	0.000211324		0.83363	6.09804e-05		0.53275	0.00226		0.56925	0.00322		0.5487	0.00325		0.62292	0.00426
0.83148	0.000102857		0.83179	0.000206951		0.83117	6.01144e-05		0.53398	0.00227		0.57047	0.00325		0.55023	0.00326		0.62445	0.00422
0.82903	0.00010091		0.82903	0.000202862		0.8278	5.86471e-05		0.5349	0.00229		0.57201	0.00327		0.55115	0.00327		0.62629	0.0042
0.82565	9.86695e-05		0.82565	0.000199416		0.82473	5.64701e-05		0.53643	0.00231		0.57323	0.00328		0.55268	0.00329		0.62691	0.00419
0.82289	9.66575e-05		0.82259	0.000195185		0.82136	5.57003e-05		0.53735	0.00232		0.57446	0.00329		0.5536	0.00332		0.62844	0.00415
0.81983	9.48418e-05		0.81952	0.00019136		0.8186	5.37037e-05		0.53858	0.00233		0.57599	0.00331		0.55514	0.00334		0.62936	0.00412
0.81737	9.26826e-05		0.81676	0.000188265		0.81523	5.15868e-05		0.5398	0.00235		0.5763	0.00333		0.55637	0.00335		0.63059	0.0041
0.81369	9.10305e-05		0.814	0.000183872		0.81277	5.12621e-05		0.54103	0.00237		0.57783	0.00335		0.55698	0.00337		0.63243	0.00408
0.81093	8.8953e-05		0.81124	0.000180095		0.81001	4.95662e-05		0.54226	0.00238		0.57937	0.00336		0.55851	0.00338		0.63335	0.00403
0.80817	8.73009e-05		0.80756	0.000176867		0.80694	4.79184e-05		0.54348	0.00239		0.58029	0.00337		0.55943	0.00341		0.63488	0.00401
0.80449	8.55343e-05		0.8048	0.000172712		0.80388	4.72087e-05		0.54471	0.0024		0.58182	0.00339		0.56097	0.00343		0.6358	0.00398
0.80173	8.3784e-05		0.80173	0.000169484		0.80142	4.52843e-05		0.54594	0.00242		0.58244	0.00341		0.56189	0.00344		0.63764	0.00395
0.79836	8.19029e-05		0.79866	0.000166199		0.79774	4.38049e-05		0.54747	0.00244		0.58428	0.00343		0.56281	0.00346		0.63826	0.00391
0.7956	8.0218e-05		0.7956	0.000162034		0.79498	4.2999e-05		0.54839	0.00245		0.5852	0.00345		0.56434	0.00348		0.6401	0.0039
0.79222	7.84841e-05		0.79284	0.000158796		0.79192	4.1664e-05		0.54931	0.00247		0.58642	0.00345		0.56557	0.0035		0.64102	0.00386
0.78977	7.67993e-05		0.78946	0.000155483		0.78824	4.07138e-05		0.55054	0.00248		0.58765	0.00347		0.56679	0.00352		0.64255	0.00382
0.7867	7.52617e-05		0.7867	0.000151687		0.78547	3.96433e-05		0.55207	0.00249		0.58857	0.0035		0.56771	0.00354		0.64408	0.00381
0.78394	7.34296e-05		0.78363	0.000148819		0.78271	3.76106e-05		0.5533	0.00251		0.59041	0.00352		0.56925	0.00355		0.64531	0.00378
0.78057	7.19083e-05		0.78057	0.000145525		0.77934	3.71055e-05		0.55452	0.00253		0.59133	0.00353		0.57017	0.00357		0.64623	0.00373
0.77811	7.01744e-05		0.7775	0.000141814		0.77689	3.61793e-05		0.55575	0.00254		0.59286	0.00354		0.57139	0.00359		0.64776	0.00371
0.77474	6.86204e-05		0.77443	0.000139097		0.77382	3.46157e-05		0.55698	0.00255		0.59378	0.00355		0.57262	0.00361		0.64899	0.00369
0.77137	6.70174e-05		0.77198	0.000135585		0.77106	3.43752e-05		0.55759	0.00257		0.5947	0.00357		0.57385	0.00363		0.65083	0.00365
0.76891	6.53653e-05		0.76922	0.000132083		0.76769	3.3004e-05		0.55913	0.00259		0.59654	0.0036		0.57507	0.00364		0.65144	0.00363
0.76585	6.39094e-05		0.76554	0.00012964		0.76462	3.13442e-05		0.56035	0.0026		0.59716	0.00361		0.5763	0.00366		0.65298	0.00361
0.76278	6.21101e-05		0.76278	0.000126147		0.76186	3.0839e-05		0.56127	0.00261		0.59838	0.00361		0.57722	0.00368		0.65451	0.00358
0.75971	6.0736e-05		0.75971	0.000123052		0.7591	3.00572e-05		0.56281	0.00262		0.59992	0.00363		0.57845	0.0037		0.65543	0.00355
0.75726	5.91493e-05		0.75695	0.000120609		0.75542	2.87823e-05		0.56434	0.00264		0.60084	0.00365		0.57998	0.00371		0.65666	0.00353
0.75358	5.77589e-05		0.75358	0.000117079		0.75327	2.88063e-05		0.56465	0.00266		0.60206	0.00367		0.5809	0.00373		0.65819	0.00351
0.75051	5.61886e-05		0.75082	0.00011404		0.7499	2.71586e-05		0.56649	0.00267		0.60329	0.00368		0.58336	0.00377		0.66003	0.00347
0.74806	5.46837e-05		0.74775	0.000111758		0.74714	2.60628e-05		0.56741	0.00268		0.60421	0.00369		0.58489	0.00378		0.66157	0.00346
0.7453	5.32606e-05		0.74438	0.000108398		0.74376	2.55444e-05		0.56833	0.0027		0.60605	0.00371		0.58612	0.0038		0.66218	0.00344
0.74162	5.18048e-05		0.74192	0.000105852		0.7407	2.45365e-05		0.56955	0.00271		0.60666	0.00373		0.58704	0.00381		0.66341	0.0034
0.73855	5.03326e-05		0.73794	0.000103457		0.73763	2.36861e-05		0.57109	0.00273		0.60851	0.00375		0.58826	0.00383		0.66463	0.00338
0.7361	4.89094e-05		0.73548	0.000100181		0.73487	2.33758e-05		0.57231	0.00275		0.60912	0.00376		0.58918	0.00385		0.66555	0.00338
0.73272	4.747e-05		0.73272	9.75686e-05		0.7318	2.24689e-05		0.57323	0.00276		0.61035	0.00377		0.59072	0.00387		0.66709	0.00334
0.72996	4.61286e-05		0.72996	9.53346e-05		0.72935	2.12602e-05		0.57477	0.00277		0.61157	0.00378		0.59225	0.00388		0.66862	0.00332
0.72689	4.47546e-05		0.72689	9.22959e-05		0.72567	2.09703e-05		0.57569	0.00278		0.6128	0.00381		0.59286	0.00389		0.67015	0.00331
0.72413	4.34623e-05		0.72352	9.02133e-05		0.72291	2.00117e-05		0.57661	0.0028		0.61433	0.00383		0.5944	0.00391		0.67107	0.00329
0.72076	4.22028e-05		0.72045	8.76196e-05		0.71984	1.94031e-05		0.57783	0.00282		0.61495	0.00383		0.59562	0.00393		0.67291	0.00326
0.718	4.09596e-05		0.71769	8.46282e-05		0.71616	1.89484e-05		0.57937	0.00283		0.61679	0.00384		0.59654	0.00395		0.67383	0.00325
0.71493	3.94056e-05		0.71463	8.27255e-05		0.71371	1.7878e-05		0.58059	0.00284		0.61709	0.00386		0.59777	0.00396		0.67506	0.00324
0.71187	3.79662e-05		0.71187	8.02264e-05		0.71095	1.72321e-05		0.58213	0.00285		0.61863	0.00388		0.599	0.00397		0.67659	0.00321
0.7091	3.6723e-05		0.7091	7.76232e-05		0.70757	1.65164e-05		0.58305	0.00287		0.62016	0.0039		0.60022	0.00399		0.67751	0.0032
0.70604	3.55518e-05		0.70542	7.60897e-05		0.70481	1.56685e-05		0.58397	0.00289		0.62108	0.00391		0.60145	0.00401		0.67874	0.0032
0.70297	3.40943e-05		0.70266	7.3335e-05		0.70144	1.54231e-05		0.5855	0.0029		0.62231	0.00392		0.60268	0.00402		0.68027	0.00317
0.6996	3.28135e-05		0.70021	7.07223e-05		0.69868	1.49685e-05		0.58673	0.00291		0.62384	0.00393		0.6039	0.00404		0.68211	0.00315
0.69653	3.13887e-05		0.69653	6.92645e-05		0.69592	1.37693e-05		0.58734	0.00292		0.62476	0.00395		0.60513	0.00405		0.68303	0.00316
0.69377	2.99444e-05		0.69408	6.65572e-05		0.69224	1.32786e-05		0.58918	0.00294		0.62599	0.00397		0.60574	0.00406		0.68426	0.00314
0.6907	2.88108e-05		0.6904	6.45882e-05		0.6904	1.27542e-05		0.5901	0.00296		0.62721	0.00398		0.60728	0.00408		0.6858	0.00312
0.68764	2.7561e-05		0.68794	6.31493e-05		0.6861	1.19339e-05		0.59164	0.00297		0.62875	0.00399		0.60881	0.0041		0.68733	0.00312
0.68488	2.63784e-05		0.68518	6.05177e-05		0.68365	1.18557e-05		0.59256	0.00298		0.62997	0.004		0.61004	0.00411		0.68825	0.00311
0.6815	2.50223e-05		0.68181	5.84635e-05		0.68058	1.11593e-05		0.59378	0.00299		0.63089	0.00402		0.61065	0.00412		0.68948	0.00309
0.67874	2.38871e-05		0.67843	5.71288e-05		0.67751	1.03318e-05		0.59532	0.00301		0.63243	0.00404		0.61188	0.00413		0.6907	0.00309
0.67537	2.24722e-05		0.67567	5.45256e-05		0.67506	9.99622e-06		0.59593	0.00303		0.63366	0.00405		0.61341	0.00415		0.69162	0.00309
0.67291	2.13975e-05		0.67261	5.32382e-05		0.67169	9.32989e-06		0.59746	0.00303		0.63427	0.00406		0.61433	0.00417		0.69346	0.00307
0.66985	2.02377e-05		0.66923	5.17425e-05		0.66923	8.91613e-06		0.59869	0.00304		0.63519	0.00407		0.61556	0.00418		0.69438	0.00306
0.66678	1.90861e-05		0.66678	4.90825e-05		0.66647	8.65273e-06		0.59961	0.00306		0.63672	0.00409		0.6174	0.00419		0.69592	0.00308
0.66402	1.80311e-05		0.66341	4.78045e-05		0.6631	7.96114e-06		0.60084	0.00308		0.63795	0.00411		0.61832	0.0042		0.69684	0.00306
0.66095	1.68811e-05		0.66095	4.61669e-05		0.66003	7.22263e-06		0.60268	0.00309		0.63948	0.00411		0.61955	0.00422		0.69868	0.00305
0.65758	1.59111e-05		0.65758	4.41506e-05		0.65666	7.02538e-06		0.60298	0.0031		0.64071	0.00412		0.62108	0.00423		0.70021	0.00306
0.65512	1.50147e-05		0.65482	4.32513e-05		0.6542	6.32537e-06		0.60482	0.00311		0.64163	0.00413		0.622	0.00424		0.70113	0.00307
0.65175	1.41101e-05		0.65206	4.14716e-05		0.65083	6.22313e-06		0.60574	0.00313		0.64286	0.00415		0.62353	0.00425		0.70266	0.00305
0.64868	1.2988e-05		0.64899	3.92849e-05		0.64776	5.87914e-06		0.60666	0.00315		0.64378	0.00417		0.62415	0.00427		0.70389	0.00306
0.64592	1.22666e-05		0.64562	3.8556e-05		0.6447	5.28978e-06		0.6082	0.00316		0.64531	0.00417		0.62568	0.00428		0.70481	0.00306
0.64286	1.13211e-05		0.64286	3.66154e-05		0.64163	4.99751e-06		0.60973	0.00317		0.64623	0.00418		0.6266	0.0043		0.70665	0.00306
0.63979	1.04297e-05		0.63948	3.51387e-05		0.63887	4.37568e-06		0.61065	0.00318		0.64746	0.00419		0.62813	0.0043		0.70757	0.00305
0.63703	9.73118e-06		0.63734	3.45991e-05		0.63611	4.01244e-06		0.61127	0.00319		0.64868	0.00422		0.62875	0.00431		0.7091	0.00308
0.63396	8.86749e-06		0.63396	3.25544e-05		0.63304	4.02327e-06		0.61311	0.00321		0.65022	0.00423		0.63028	0.00433		0.71003	0.00307
0.63028	8.19029e-06		0.63028	3.10966e-05		0.62997	3.84886e-06		0.61433	0.00323		0.65114	0.00423		0.63151	0.00434		0.71187	0.00307
0.62783	7.6194e-06		0.62783	3.03299e-05		0.62691	3.02136e-06		0.61525	0.00323		0.65236	0.00424		0.63304	0.00435		0.71309	0.00309
0.62415	6.81134e-06		0.62476	2.86543e-05		0.62384	3.01053e-06		0.61679	0.00324		0.6539	0.00425		0.63366	0.00435		0.71432	0.00309
0.622	6.08996e-06		0.62169	2.76036e-05		0.62077	2.48853e-06		0.61771	0.00326		0.65512	0.00427		0.63488	0.00436		0.71524	0.00309
0.61863	5.6025e-06		0.61863	2.7206e-05		0.6174	2.30775e-06		0.61893	0.00328		0.65604	0.00429		0.63611	0.00438		0.71708	0.0031
0.61587	4.98255e-06		0.61556	2.50477e-05		0.61495	2.01584e-06		0.61985	0.00329		0.65727	0.00429		0.63764	0.00439		0.71831	0.00312
0.61341	4.60469e-06		0.6128	2.42241e-05		0.61188	1.82617e-06		0.62139	0.0033		0.65881	0.0043		0.63856	0.0044		0.71953	0.00312
0.61004	4.24972e-06		0.60973	2.32491e-05		0.60851	1.57407e-06		0.62292	0.0033		0.65942	0.00431		0.63948	0.0044		0.72045	0.00313
0.60666	3.50218e-06		0.60666	2.1725e-05		0.60605	1.30043e-06		0.62384	0.00332		0.66095	0.00433		0.64132	0.00441		0.72199	0.00315
0.6036	3.27448e-06		0.6036	2.10804e-05		0.60329	1.13554e-06		0.62476	0.00334		0.66218	0.00433		0.64255	0.00442		0.72321	0.00315
0.60053	2.89465e-06		0.60114	2.06146e-05		0.60022	8.84397e-07		0.62599	0.00335		0.66279	0.00434		0.64347	0.00444		0.72413	0.00316
0.59746	2.60087e-06		0.59777	1.9137e-05		0.59654	8.77541e-07		0.62783	0.00336		0.66463	0.00434		0.64439	0.00444		0.72597	0.00318
0.5947	2.29253e-06		0.5944	1.83598e-05		0.59378	6.48293e-07		0.62813	0.00337		0.66555	0.00436		0.64562	0.00445		0.72751	0.0032
0.59164	2.09591e-06		0.59194	1.75362e-05		0.59102	5.24648e-07		0.62967	0.00338		0.66647	0.00437		0.64715	0.00445		0.72843	0.0032
0.58918	1.835e-06		0.58949	1.62498e-05		0.58826	3.97395e-07		0.6312	0.0034		0.66831	0.00438		0.64838	0.00446		0.72965	0.00322
0.58612	1.63724e-06		0.5855	1.58323e-05		0.58458	1.67426e-07		0.63212	0.00341		0.66954	0.00439		0.6493	0.00448		0.73088	0.00324
0.58244	1.51488e-06		0.58305	1.52823e-05		0.58182	7.26474e-09		0.63274	0.00342		0.67046	0.00439		0.65083	0.00448		0.73211	0.00325
0.57998	1.30354e-06		0.57998	1.40223e-05		0.57446	3.94172e-08		0.63458	0.00343		0.67138	0.0044		0.65206	0.00448		0.73364	0.00326
0.5763	1.16041e-06		0.57661	1.36352e-05		0.57569	-1.21095e-07		0.6358	0.00344		0.67291	0.00442		0.65298	0.00449		0.73456	0.00329
0.57415	1.0096e-06		0.57385	1.2733e-05		0.57262	-2.64212e-07		0.63672	0.00346		0.67353	0.00443		0.6542	0.0045		0.7361	0.0033
0.57047	9.27644e-07		0.57047	1.17353e-05		0.56955	-3.75228e-07		0.63795	0.00347		0.67506	0.00443		0.65512	0.00451		0.73732	0.00331
0.56802	8.51744e-07		0.56741	1.17334e-05		0.56649	-3.67326e-07		0.63887	0.00347		0.67659	0.00443		0.65635	0.00451		0.73855	0.00334
0.56495	7.78462e-07		0.56465	1.08682e-05		0.56373	-4.0365e-07		0.6404	0.00348		0.67782	0.00444		0.65819	0.00451		0.74039	0.00336
0.56158	6.64122e-07		0.56158	1.00806e-05		0.56127	-4.91331e-07		0.64163	0.0035		0.67905	0.00445		0.65911	0.00451		0.74162	0.00336
0.55851	5.62704e-07		0.55851	9.76349e-06		0.5579	-5.88154e-07		0.64255	0.00352		0.68027	0.00446		0.66034	0.00452		0.74254	0.00339
0.55575	5.50763e-07		0.55545	8.75912e-06		0.55514	-5.98137e-07		0.64378	0.00352		0.68119	0.00446		0.66157	0.00453		0.74376	0.00342
0.55299	4.57033e-07		0.55268	8.07944e-06		0.55176	-7.21061e-07		0.64562	0.00353		0.68242	0.00446		0.66279	0.00453		0.7453	0.00342
0.55023	4.76172e-07		0.54992	8.28864e-06		0.549	-7.76749e-07		0.64623	0.00354		0.68365	0.00447		0.66402	0.00453		0.74652	0.00344
0.54655	3.25027e-07		0.54686	7.28049e-06		0.54594	-8.22574e-07		0.64776	0.00355		0.68457	0.00448		0.66494	0.00453		0.74775	0.00347
0.54348	1.19787e-07		0.54379	6.85262e-06		0.54256	-8.76458e-07		0.64899	0.00357		0.6861	0.00449		0.66647	0.00454		0.74898	0.00348
0.54011	1.1102e-07		0.54134	6.49479e-06		0.5398	-9.12542e-07		0.65022	0.00358		0.68733	0.00449		0.6677	0.00455		0.75051	0.00349
0.53766	6.87513e-08		0.53796	5.42416e-06		0.53704	-9.45497e-07		0.65114	0.00359		0.68825	0.00449		0.66862	0.00455		0.75174	0.00353
0.53459	5.59105e-08		0.53459	5.30488e-06		0.53428	-9.99622e-07		0.65236	0.00359		0.68948	0.00449		0.67015	0.00454		0.75296	0.00355
0.53183	4.40839e-08		0.53152	5.08621e-06		0.5303	-1.12964e-06		0.6539	0.00361		0.6904	0.00451		0.67077	0.00454		0.75419	0.00356
0.52845	4.29553e-08		0.52876	4.27401e-06		0.52815	-1.10739e-06		0.65482	0.00362		0.69193	0.00451		0.67261	0.00455		0.75603	0.00359
0.526	2.80371e-08		0.526	4.09604e-06		0.52477	-1.17511e-06		0.65604	0.00363		0.69346	0.00451		0.67353	0.00455		0.75695	0.00361
0.52232	-5.35926e-08		0.52263	3.70888e-06		0.52171	-1.12447e-06		0.65696	0.00364		0.69438	0.0045		0.67475	0.00455		0.75848	0.00362
0.51925	1.5867e-09		0.51956	2.71208e-06		0.51925	-1.19495e-06		0.65819	0.00364		0.6953	0.00451		0.67598	0.00454		0.75971	0.00364
0.51711	-5.35992e-09		0.51649	2.95158e-06		0.51557	-1.30621e-06		0.65973	0.00366		0.69684	0.00452		0.67721	0.00454		0.76094	0.00368
0.51373	-5.35926e-08		0.51373	2.53979e-06		0.51281	-1.31956e-06		0.66065	0.00367		0.69806	0.00452		0.67813	0.00454		0.76217	0.00369
0.51097	-9.81459e-09		0.51067	1.8658e-06		0.51005	-1.34674e-06		0.66187	0.00368		0.69929	0.00452		0.67935	0.00454		0.7637	0.00371
0.50791	-5.35926e-08		0.50791	1.76517e-06		0.50668	-1.32485e-06		0.66341	0.00369		0.70082	0.00451		0.68089	0.00454		0.76493	0.00374
0.50515	-6.49236e-08		0.50484	1.41918e-06		0.50361	-1.31956e-06		0.66402	0.00369		0.70174	0.00452		0.68181	0.00453		0.76615	0.00376
0.50177	-6.50217e-08		0.50208	1.05321e-06		0.50085	-1.35372e-06		0.66555	0.00371		0.70297	0.00452		0.68273	0.00452		0.76738	0.00377
0.4984	-7.42802e-08		0.49932	7.91851e-07		0.49778	-1.47267e-06		0.66709	0.00372		0.70389	0.00452		0.68457	0.00452		0.7683	0.0038
0.49594	-8.20991e-08		0.49625	5.3153e-07		0.49533	-1.42781e-06		0.66801	0.00373		0.70542	0.00451		0.68549	0.00452		0.76983	0.00383
0.49288	-9.54797e-08		0.49288	1.54016e-07		0.49165	-1.51092e-06		0.66923	0.00373		0.70634	0.00451		0.68641	0.00452		0.77106	0.00384
0.49012	-9.30751e-08		0.4892	1.05445e-07		0.48858	-1.46533e-06		0.67077	0.00374		0.70788	0.00451		0.68825	0.0045		0.77229	0.00387
0.48736	-1.09253e-07		0.48736	-1.965e-07		0.48582	-1.45042e-06		0.67138	0.00375		0.7091	0.00452		0.68886	0.0045		0.77351	0.0039
0.48368	-1.24302e-07		0.48337	-3.10143e-07		0.48306	-1.48855e-06		0.67261	0.00376		0.70972	0.00451		0.69009	0.00449		0.77505	0.00392
0.4803	-1.06963e-07		0.48092	-8.53287e-07		0.47938	-1.58814e-06		0.67383	0.00377		0.71125	0.0045		0.69132	0.00449		0.77658	0.00393
0.47754	-1.30796e-07		0.47785	-1.13387e-06		0.47662	-1.59199e-06		0.67567	0.00377		0.71217	0.00449		0.69254	0.00448		0.77781	0.00397
0.47509	-1.31041e-07		0.47447	-1.31306e-06		0.47386	-1.61664e-06		0.6769	0.00378		0.71371	0.00449		0.69346	0.00446		0.77903	0.00399
0.47202	-1.46352e-07		0.47202	-1.54565e-06		0.4711	-1.62506e-06		0.67813	0.00379		0.71493	0.00449		0.695	0.00445		0.77995	0.004
0.46895	-1.49689e-07		0.46895	-1.79792e-06		0.46803	-1.57034e-06		0.67935	0.0038		0.71616	0.00449		0.69653	0.00444		0.78149	0.00403
0.46589	-1.66554e-07		0.46589	-2.07812e-06		0.46466	-1.68292e-06		0.68027	0.00381		0.71708	0.00447		0.69714	0.00443		0.78302	0.00406
0.46221	-1.64395e-07		0.46282	-2.26281e-06		0.46129	-1.64731e-06		0.68119	0.00381		0.71861	0.00446		0.69837	0.00441		0.78425	0.00407
0.46037	-1.90649e-07		0.45975	-2.56933e-06		0.45883	-1.77721e-06		0.68242	0.00382		0.71953	0.00446		0.6999	0.00439		0.78578	0.0041
0.45669	-1.95212e-07		0.45669	-2.74332e-06		0.45577	-1.69542e-06		0.68365	0.00383		0.72076	0.00445		0.70082	0.00438		0.78701	0.00414
0.45393	-2.04553e-07		0.45393	-2.91399e-06		0.4527	-1.70096e-06		0.68488	0.00384		0.72168	0.00444		0.70236	0.00437		0.78824	0.00415
0.45116	-1.94116e-07		0.45086	-3.54038e-06		0.44994	-1.69651e-06		0.6861	0.00385		0.72321	0.00442		0.70328	0.00435		0.78946	0.00417
0.44779	-2.04831e-07		0.44779	-3.19012e-06		0.44687	-1.74438e-06		0.68764	0.00385		0.72413	0.0044		0.70481	0.00433		0.79069	0.00421
0.44503	-2.30136e-07		0.44503	-3.67764e-06		0.4438	-1.81895e-06		0.68825	0.00385		0.72536	0.0044		0.70634	0.00431		0.79253	0.00423
0.44196	-2.44171e-07		0.44196	-3.96825e-06		0.44104	-1.80764e-06		0.68917	0.00386		0.72689	0.00439		0.70726	0.00429		0.79345	0.00424
0.43859	-2.25981e-07		0.4389	-3.71171e-06		0.43767	-1.87825e-06		0.6907	0.00387		0.72812	0.00437		0.70849	0.00427		0.79468	0.00427
0.43614	-2.15365e-07		0.43583	-4.30619e-06		0.43491	-1.79766e-06		0.69193	0.00388		0.72935	0.00435		0.70972	0.00425		0.7959	0.00431
0.43307	-2.30807e-07		0.43276	-4.65739e-06		0.43184	-1.84373e-06		0.69285	0.00388		0.73027	0.00432		0.71095	0.00423		0.79652	0.00431
0.4297	-2.3169e-07		0.43	-4.416e-06		0.42939	-1.86129e-06		0.69438	0.00389		0.73149	0.00431		0.71156	0.0042		0.79866	0.00435
0.42663	-2.61445e-07		0.42694	-4.96315e-06		0.42571	-1.94668e-06		0.69561	0.0039		0.73272	0.0043		0.71309	0.00418		0.79958	0.00438
0.42325	-2.43893e-07		0.42325	-5.04929e-06		0.42325	-1.93742e-06		0.69714	0.00391		0.73395	0.00428		0.71432	0.00415		0.80142	0.00439
0.42111	-2.41292e-07		0.42111	-4.87512e-06		0.41927	-1.90531e-06		0.69806	0.00391		0.73517	0.00425		0.71524	0.00413		0.80265	0.00441
0.41773	-2.42911e-07		0.41804	-5.63242e-06		0.41651	-1.95703e-06		0.69898	0.00391		0.7364	0.00422		0.71647	0.0041		0.80357	0.00445
0.41436	-2.08904e-07		0.41467	-5.65892e-06		0.41405	-1.90603e-06		0.70021	0.00391		0.73763	0.0042		0.718	0.00407		0.80418	0.00447
0.41191	-2.31608e-07		0.41191	-5.60212e-06		0.41129	-2.07189e-06		0.70174	0.00392		0.73824	0.00418		0.71892	0.00404		0.80664	0.00449
0.40915	-2.32606e-07		0.40853	-6.31493e-06		0.40823	-2.0488e-06		0.70297	0.00393		0.73978	0.00415		0.71984	0.00402		0.80756	0.00452
0.40608	-2.25441e-07		0.40608	-6.04325e-06		0.40485	-2.13985e-06		0.70389	0.00393		0.74131	0.00412		0.72137	0.004		0.80909	0.00455
0.40301	-1.94673e-07		0.40332	-6.24961e-06		0.40179	-2.09402e-06		0.70542	0.00393		0.74223	0.00409		0.72291	0.00396		0.81032	0.00456
0.39964	-1.91925e-07		0.39964	-6.84409e-06		0.39872	-2.09739e-06		0.70665	0.00393		0.74346	0.00407		0.72413	0.00393		0.81093	0.00459
0.39657	-2.18866e-07		0.39657	-6.6879e-06		0.39565	-2.16126e-06		0.70788	0.00394		0.74438	0.00405		0.72536	0.0039		0.81277	0.00463
0.39412	-1.69629e-07		0.39381	-6.97473e-06		0.39289	-2.11483e-06		0.70849	0.00395		0.74591	0.00402		0.72597	0.00388		0.814	0.00464
0.39044	-1.76303e-07		0.39074	-7.50957e-06		0.39013	-2.23234e-06		0.71003	0.00395		0.74744	0.00398		0.72751	0.00386		0.81553	0.00467
0.38737	-1.62857e-07		0.38768	-7.12903e-06		0.38645	-2.21731e-06		0.71125	0.00395		0.74867	0.00395		0.72843	0.00383		0.81645	0.0047
0.38522	-1.73179e-07		0.38522	-7.61275e-06		0.38369	-2.25363e-06		0.71217	0.00395		0.74928	0.00393		0.72996	0.00379		0.81799	0.00472
0.38185	-1.50965e-07		0.38185	-8.10405e-06		0.38062	-2.23366e-06		0.71371	0.00396		0.75082	0.00391		0.73149	0.00377		0.81921	0.00474
0.37848	-1.33021e-07		0.37848	-7.78788e-06		0.37786	-2.29561e-06		0.71432	0.00397		0.75204	0.00389		0.73241	0.00375		0.82044	0.00477
0.37572	-1.16516e-07		0.37633	-8.49501e-06		0.3751	-2.32652e-06		0.71616	0.00397		0.75296	0.00386		0.73333	0.00373		0.82167	0.0048
0.37295	-1.53026e-07		0.37295	-8.60482e-06		0.37173	-2.34312e-06		0.71677	0.00396		0.75388	0.00383		0.73517	0.0037		0.8232	0.00481
0.36958	-1.55431e-07		0.36989	-8.32746e-06		0.36866	-2.44259e-06		0.71831	0.00397		0.75572	0.00382		0.73579	0.00367		0.82473	0.00485
0.36682	-1.14798e-07		0.36682	-9.03364e-06		0.3659	-2.32772e-06		0.71953	0.00397		0.75664	0.0038		0.73702	0.00365		0.82596	0.00488
0.36375	-1.18593e-07		0.36375	-9.23337e-06		0.36283	-2.42755e-06		0.72137	0.00398		0.75818	0.00378		0.73794	0.00363		0.82719	0.0049
0.36069	-1.06963e-07		0.36069	-9.25704e-06		0.35946	-2.4581e-06		0.72199	0.00398		0.7594	0.00376		0.73947	0.00362		0.82811	0.00492
0.35793	-1.16957e-07		0.35793	-9.88844e-06		0.35701	-2.49503e-06		0.72321	0.00397		0.76032	0.00374		0.7407	0.00359		0.82964	0.00496
0.35547	-1.17514e-07		0.35455	-9.86951e-06		0.35394	-2.53087e-06		0.72413	0.00397		0.76155	0.00373		0.74162	0.00357		0.83087	0.00497
0.3521	-1.04738e-07		0.3521	-9.85815e-06		0.35087	-2.56058e-06		0.72536	0.00398		0.76247	0.00372		0.74284	0.00356		0.83179	0.00499
0.34903	-1.0886e-07		0.34872	-1.05956e-05		0.34811	-2.56394e-06		0.7272	0.00398		0.7637	0.0037		0.74438	0.00355		0.83332	0.00503
0.34596	-1.13277e-07		0.34566	-1.04479e-05		0.34504	-2.54446e-06		0.72781	0.00398		0.76523	0.00369		0.7453	0.00354		0.83485	0.00506
0.34259	-1.22503e-07		0.3432	-1.08133e-05		0.34167	-2.63671e-06		0.72935	0.00397		0.76646	0.00367		0.74652	0.00352		0.83608	0.00507
0.33983	-1.147e-07		0.33983	-1.14589e-05		0.33891	-2.61747e-06		0.73027	0.00397		0.76799	0.00367		0.74744	0.00351		0.83731	0.0051
0.33646	-1.40431e-07		0.33707	-1.12033e-05		0.33584	-2.76589e-06		0.73149	0.00397		0.76861	0.00367		0.74898	0.0035		0.83884	0.00514
0.3337	-1.08697e-07		0.3337	-1.15668e-05		0.33247	-2.68494e-06		0.73241	0.00398		0.76983	0.00366		0.7499	0.0035		0.84007	0.00515
0.33124	-1.2651e-07		0.33124	-1.21253e-05		0.32971	-2.65656e-06		0.73395	0.00397		0.77137	0.00365		0.75143	0.0035		0.8416	0.00518
0.32787	-1.41608e-07		0.32756	-1.20931e-05		0.32726	-2.78934e-06		0.73517	0.00397		0.77259	0.00365		0.75266	0.00348		0.84283	0.00522
0.3248	-1.29111e-07		0.3248	-1.25636e-05		0.32419	-2.78285e-06		0.7361	0.00396		0.77351	0.00365		0.75419	0.00347		0.84344	0.00523
0.32235	-1.55169e-07		0.32173	-1.30312e-05		0.32112	-2.89856e-06		0.73702	0.00396		0.77474	0.00366		0.75542	0.00347		0.84498	0.00525
0.31867	-1.32137e-07		0.31836	-1.2752e-05		0.31805	-2.85862e-06		0.73855	0.00397		0.77627	0.00366		0.75603	0.00348		0.8462	0.00529
0.3156	-1.48217e-07		0.3156	-1.34411e-05		0.31468	-2.91732e-06		0.74008	0.00396		0.77719	0.00365		0.75756	0.00348		0.84743	0.00532
0.31284	-1.49951e-07		0.31253	-1.37261e-05		0.31192	-2.87666e-06		0.74131	0.00395		0.77842	0.00365		0.75879	0.00347		0.84927	0.00533
0.30916	-1.59487e-07		0.30977	-1.37374e-05		0.30855	-2.93668e-06		0.74254	0.00395		0.77965	0.00366		0.75971	0.00347		0.85019	0.00536
0.30671	-1.6783e-07		0.30732	-1.44786e-05		0.3064	-2.98034e-06		0.74315	0.00395		0.78057	0.00367		0.76155	0.00347		0.85172	0.0054
0.30395	-1.92939e-07		0.30364	-1.4703e-05		0.30303	-3.08354e-06		0.74499	0.00394		0.78241	0.00367		0.76278	0.00348		0.85264	0.00541
0.30027	-1.96014e-07		0.30119	-1.47512e-05		0.29996	-3.16858e-06		0.74591	0.00394		0.78302	0.00367		0.76339	0.00349		0.85418	0.00543
0.29781	-1.53549e-07		0.29781	-1.53448e-05		0.29689	-3.11698e-06		0.74652	0.00393		0.78455	0.00367		0.76493	0.00349		0.85571	0.00548
0.29474	-1.78855e-07		0.29505	-1.55426e-05		0.29352	-3.17916e-06		0.74806	0.00392		0.78517	0.00369		0.76585	0.00349		0.85663	0.00549
0.29198	-1.70332e-07		0.29198	-1.57102e-05		0.29045	-3.17399e-06		0.74959	0.00392		0.78732	0.00371		0.76707	0.0035		0.85847	0.00552
0.28892	-2.20485e-07		0.28892	-1.64372e-05		0.28738	-3.28609e-06		0.75051	0.00392		0.78824	0.00371		0.76861	0.00351		0.85939	0.00555
0.28554	-2.09836e-07		0.28554	-1.64883e-05		0.28493	-3.36643e-06		0.75235	0.00391		0.78946	0.00371		0.76922	0.00352		0.86062	0.00558
0.28278	-2.07448e-07		0.28248	-1.676e-05		0.28186	-3.40997e-06		0.75358	0.0039		0.79069	0.00372		0.77075	0.00352		0.86184	0.00559
0.28033	-2.27028e-07		0.27972	-1.74302e-05		0.2788	-3.38471e-06		0.75419	0.00389		0.79161	0.00373		0.77229	0.00353		0.86368	0.00563
0.27665	-2.53102e-07		0.27665	-1.73725e-05		0.27573	-3.4724e-06		0.75542	0.00388		0.79284	0.00375		0.77321	0.00354		0.86491	0.00566
0.27389	-2.3416e-07		0.2745	-1.79575e-05		0.27266	-3.54456e-06		0.75695	0.00388		0.79406	0.00376		0.77474	0.00356		0.86614	0.00567
0.27051	-2.45349e-07		0.27051	-1.84601e-05		0.26959	-3.52688e-06		0.75818	0.00387		0.79529	0.00376		0.77535	0.00357		0.86737	0.0057
0.26775	-2.5338e-07		0.26745	-1.84062e-05		0.26714	-3.67314e-06		0.7591	0.00386		0.79652	0.00378		0.77627	0.00358		0.8689	0.00574
0.26499	-2.54067e-07		0.26469	-1.8923e-05		0.26377	-3.61913e-06		0.76063	0.00385		0.79774	0.0038		0.77811	0.00359		0.86982	0.00576
0.26131	-2.48408e-07		0.26131	-1.94418e-05		0.2607	-3.66965e-06		0.76186	0.00384		0.79866	0.00382		0.77903	0.0036		0.87105	0.00577
0.25886	-2.81581e-07		0.25917	-1.94503e-05		0.25794	-3.75505e-06		0.76247	0.00384		0.79989	0.00383		0.77995	0.00362		0.87197	0.00582
0.25579	-2.85703e-07		0.2561	-2.01281e-05		0.25549	-3.78271e-06		0.7637	0.00383		0.80112	0.00383		0.78118	0.00363		0.8735	0.00584
0.25273	-2.89187e-07		0.25303	-2.05474e-05		0.25211	-4.17e-06		0.76554	0.00381		0.80234	0.00384		0.78302	0.00364		0.87503	0.00586
0.24905	-2.85752e-07		0.24966	-2.04603e-05		0.24874	-4.05574e-06		0.76646	0.0038		0.80326	0.00386		0.78394	0.00365		0.87626	0.00589
0.2469	-3.18958e-07		0.24659	-2.12167e-05		0.24629	-4.081e-06		0.7683	0.0038		0.8048	0.00387		0.78547	0.00367		0.87779	0.00592
0.24383	-3.08587e-07		0.24383	-2.13947e-05		0.2426	-4.00161e-06		0.76891	0.00379		0.80602	0.00389		0.78639	0.00369		0.87871	0.00594
0.24076	-3.17617e-07		0.24076	-2.16067e-05		0.23954	-3.94749e-06		0.76983	0.00377		0.80756	0.0039		0.78762	0.0037		0.88025	0.00596
0.2377	-3.03697e-07		0.2377	-2.2257e-05		0.23647	-4.15798e-06		0.77075	0.00376		0.80878	0.00392		0.78854	0.00371		0.88117	0.006
0.23494	-3.45523e-07		0.23432	-2.24814e-05		0.23371	-4.56331e-06		0.77351	0.00374		0.8094	0.00395		0.79008	0.00373		0.8827	0.00602
0.23156	-3.40174e-07		0.23156	-2.2647e-05		0.23064	-4.4719e-06		0.77505	0.00373		0.81093	0.00397		0.791	0.00374		0.88423	0.00604
0.2285	-3.47028e-07		0.22911	-2.32321e-05		0.22758	-4.26743e-06		0.77566	0.00372		0.81185	0.00398		0.79192	0.00376		0.88515	0.00608
0.22604	-3.43985e-07		0.22604	-2.34119e-05		0.22482	-4.48272e-06		0.77719	0.0037		0.81339	0.00398		0.79406	0.00378		0.88699	0.00611
0.22298	-3.65414e-07		0.22298	-2.36495e-05		0.22206	-4.35523e-06		0.77842	0.00369		0.814	0.00399		0.79437	0.00379		0.88791	0.00612
0.21991	-3.79874e-07		0.2196	-2.43671e-05		0.21899	-4.58255e-06		0.77965	0.00368		0.81584	0.00401		0.7956	0.0038		0.88945	0.00616
0.21653	-3.95643e-07		0.21653	-2.42279e-05		0.21592	-4.84596e-06		0.78087	0.00367		0.81676	0.00404		0.79713	0.00382		0.89037	0.00619
0.21377	-3.87104e-07		0.21347	-2.47022e-05		0.21285	-4.85799e-06		0.78179	0.00366		0.81768	0.00405		0.79805	0.00385		0.8919	0.0062
0.21101	-4.11624e-07		0.21071	-2.51982e-05		0.20979	-4.71847e-06		0.78394	0.00364		0.81921	0.00406		0.79928	0.00386		0.89344	0.00623
0.20764	-4.19574e-07		0.20764	-2.51764e-05		0.20672	-4.74493e-06		0.78455	0.00362		0.82044	0.00408		0.80081	0.00388		0.89497	0.00627
0.20457	-3.97753e-07		0.20519	-2.57018e-05		0.20365	-4.80146e-06		0.78578	0.00362		0.82167	0.0041		0.80204	0.00389		0.89589	0.00629
0.20151	-4.03822e-07		0.20151	-2.60426e-05		0.20089	-5.11177e-06		0.7867	0.00361		0.82259	0.00412		0.80296	0.00391		0.89742	0.00631
0.19875	-4.11346e-07		0.19875	-2.6071e-05		0.19813	-5.28738e-06		0.78762	0.00359		0.82412	0.00413		0.80449	0.00393		0.89834	0.00635
0.19599	-4.44209e-07		0.19629	-2.6515e-05		0.19476	-5.21641e-06		0.78977	0.00357		0.82504	0.00415		0.8051	0.00395		0.89957	0.00637
0.19292	-4.31957e-07		0.1923	-2.68321e-05		0.19169	-5.23566e-06		0.79069	0.00356		0.82627	0.00416		0.80633	0.00396		0.9008	0.00639
0.18924	-4.21897e-07		0.18985	-2.66768e-05		0.18862	-5.23686e-06		0.79192	0.00356		0.82719	0.00419		0.80786	0.00398		0.90233	0.00642
0.18709	-4.51619e-07		0.18648	-2.72344e-05		0.18586	-5.32586e-06		0.79314	0.00355		0.82903	0.00421		0.80878	0.004		0.90356	0.00646
0.18402	-4.59994e-07		0.18372	-2.74332e-05		0.1828	-5.69151e-06		0.79406	0.00353		0.82995	0.00422		0.81001	0.00402		0.90509	0.00647
0.18065	-4.64721e-07		0.18096	-2.74209e-05		0.17973	-5.62656e-06		0.79529	0.00352		0.83087	0.00422		0.81154	0.00404		0.90632	0.0065
0.17728	-4.67715e-07		0.17789	-2.79207e-05		0.17666	-5.62415e-06		0.79652	0.00351		0.8324	0.00424		0.81308	0.00405		0.90785	0.00654
0.17482	-4.80261e-07		0.17482	-2.76225e-05		0.1739	-5.66505e-06		0.79805	0.0035		0.83393	0.00427		0.81369	0.00407		0.90846	0.00656
0.17145	-4.94165e-07		0.17237	-2.8181e-05		0.17022	-5.59408e-06		0.79897	0.0035		0.83455	0.0043		0.81492	0.00409		0.9103	0.00658
0.16869	-2.93784e-07		0.169	-2.84934e-05		0.16746	-5.63979e-06		0.79989	0.00349		0.83731	0.00432		0.81584	0.00412		0.91122	0.00662
0.16531	-5.09427e-07		0.16623	-2.81715e-05		0.1647	-6.08962e-06		0.80112	0.00347		0.83853	0.00434		0.81737	0.00413		0.91245	0.00664
0.16286	-3.20774e-07		0.16317	-2.85975e-05		0.16163	-5.92966e-06		0.80265	0.00347		0.83946	0.00436		0.81891	0.00415		0.91398	0.00666
0.15979	-5.35926e-07		0.15949	-2.88342e-05		0.15857	-5.93086e-06		0.80388	0.00347		0.84038	0.00438		0.81983	0.00416		0.91552	0.00669
0.15642	-4.29716e-07		0.15642	-2.84555e-05		0.15581	-6.0379e-06		0.8051	0.00346		0.84222	0.00439		0.82105	0.00418		0.91644	0.00672
0.15397	-4.27917e-07		0.15397	-2.9014e-05		0.15243	-5.82622e-06		0.80602	0.00345		0.84344	0.0044		0.82197	0.00421		0.91797	0.00674
0.1509	-5.4422e-07		0.15029	-2.90708e-05		0.14937	-6.17622e-06		0.80756	0.00345		0.84436	0.00442		0.82351	0.00423		0.91951	0.00677
0.14753	-5.27208e-07		0.14783	-2.86543e-05		0.14691	-6.22674e-06		0.80878	0.00344		0.84467	0.00445		0.82473	0.00424		0.92073	0.00681
0.14477	-6.52835e-07		0.14477	-2.92602e-05		0.14354	-6.36265e-06		0.8094	0.00345		0.8462	0.00447		0.82565	0.00426		0.92196	0.00682
0.1417	-6.53162e-07		0.1417	-2.90046e-05		0.14108	-6.22554e-06		0.81062	0.00345		0.84835	0.00448		0.82719	0.00428		0.92288	0.00684
0.13832	-6.96182e-07		0.13863	-2.88058e-05		0.13771	-6.25681e-06		0.81216	0.00344		0.84896	0.0045		0.82811	0.0043		0.92441	0.00689
0.13556	-7.33151e-07		0.13526	-2.92412e-05		0.13495	-6.14736e-06		0.814	0.00344		0.85019	0.00452		0.82903	0.00432		0.92595	0.00691
0.1325	-8.12649e-07		0.1325	-2.91371e-05		0.13188	-6.4721e-06		0.814	0.00344		0.85172	0.00455		0.83087	0.00433		0.92687	0.00693
0.12943	-7.98909e-07		0.12974	-2.8891e-05		0.12882	-6.63328e-06		0.81523	0.00344		0.85264	0.00457		0.8324	0.00435		0.92748	0.00696
0.12759	-8.87567e-07		0.12698	-2.93832e-05		0.12606	-6.49375e-06		0.81676	0.00345		0.85356	0.00457		0.83271	0.00437		0.92901	0.007
0.1236	-9.72627e-07		0.12391	-2.87679e-05		0.12268	-6.774e-06		0.81799	0.00345		0.8551	0.00458		0.83455	0.0044		0.93085	0.00701
0.12054	-9.31896e-07		0.12084	-2.88531e-05		0.12023	-6.39032e-06		0.81891	0.00344		0.85571	0.0046		0.83547	0.00442		0.93177	0.00704
0.11778	-1.08206e-06		0.11778	-2.91087e-05		0.11685	-6.51661e-06		0.82044	0.00345		0.85755	0.00463		0.83639	0.00443		0.93331	0.00708
0.11471	-1.06341e-06		0.11501	-2.85407e-05		0.11379	-6.54427e-06		0.82197	0.00346		0.85878	0.00466		0.83823	0.00444		0.93484	0.00709
0.11164	-1.20867e-06		0.11164	-2.89194e-05		0.11041	-6.71867e-06		0.82289	0.00347		0.86	0.00468		0.83853	0.00447		0.93607	0.00712
0.10888	-1.33299e-06		0.10857	-2.89856e-05		0.10796	-6.66214e-06		0.82351	0.00347		0.86123	0.00469		0.84007	0.00449		0.93699	0.00716
0.10581	-1.41101e-06		0.10581	-2.83325e-05		0.10459	-6.74874e-06		0.82535	0.00347		0.86215	0.0047		0.8416	0.00451		0.93852	0.00718
0.10275	-1.53141e-06		0.10244	-2.86543e-05		0.10213	-6.58757e-06		0.82596	0.00347		0.86338	0.00472		0.84283	0.00453		0.94005	0.0072
0.09999	-1.61679e-06		0.09999	-2.87206e-05		0.09907	-6.57314e-06		0.8278	0.00349		0.8646	0.00474		0.84375	0.00454		0.94128	0.00724
0.09692	-1.76467e-06		0.09692	-2.80674e-05		0.09569	-6.75235e-06		0.82872	0.0035		0.86614	0.00475		0.84559	0.00457		0.94251	0.00726
0.09324	-1.77628e-06		0.09324	-2.85029e-05		0.09293	-6.78964e-06		0.82964	0.0035		0.86706	0.00477		0.84651	0.00459		0.94343	0.00728
0.09048	-2.02115e-06		0.09078	-2.82946e-05		0.08986	-6.86541e-06		0.83117	0.0035		0.86829	0.00479		0.84743	0.00461		0.94527	0.00731
0.08802	-2.03473e-06		0.08741	-2.7755e-05		0.0868	-6.63809e-06		0.8324	0.00351		0.86951	0.00482		0.84866	0.00462		0.9468	0.00735
0.08496	-2.26128e-06		0.08434	-2.82378e-05		0.08373	-6.64771e-06		0.83393	0.00353		0.87043	0.00485		0.84958	0.00464		0.94772	0.00737
0.08189	-2.39116e-06		0.08128	-2.79254e-05		0.08066	-6.58156e-06		0.83516	0.00354		0.87197	0.00485		0.85203	0.00469		0.94864	0.00739
0.07852	-2.51352e-06		0.07852	-2.75468e-05		0.0779	-6.71025e-06		0.83608	0.00354		0.8735	0.00486		0.85326	0.00471		0.95079	0.00743
0.07576	-2.71488e-06		0.07576	-2.79727e-05		0.07484	-6.70063e-06		0.837	0.00355		0.87442	0.00488		0.85448	0.00472		0.9511	0.00745
0.07269	-2.94307e-06		0.07269	-2.74142e-05		0.07208	-6.70905e-06		0.83884	0.00356		0.87565	0.0049		0.85632	0.00474		0.95263	0.00747
0.06932	-3.15016e-06		0.06932	-2.7206e-05		0.0687	-6.54908e-06		0.83946	0.00357		0.87657	0.00493		0.85724	0.00476		0.95386	0.00751
0.06656	-3.34498e-06		0.06625	-2.75373e-05		0.06625	-6.37227e-06		0.84099	0.00359		0.87779	0.00494		0.85847	0.00478		0.95539	0.00754
0.06379	-3.70321e-06		0.0641	-2.69125e-05		0.06287	-6.49135e-06		0.84222	0.00359		0.87871	0.00496		0.85908	0.0048		0.95662	0.00755
0.06073	-3.86074e-06		0.06011	-2.69409e-05		0.05981	-6.41437e-06		0.84283	0.0036		0.88025	0.00498		0.86062	0.00482		0.95815	0.00759
0.05735	-4.23451e-06		0.05766	-2.70545e-05		0.05674	-6.42399e-06		0.84467	0.00361		0.88178	0.00501		0.86215	0.00484		0.95907	0.00762
0.05459	-4.59029e-06		0.0549	-2.64581e-05		0.05367	-6.53826e-06		0.8459	0.00363		0.8827	0.00503		0.86276	0.00486		0.96091	0.00764
0.05153	-4.94427e-06		0.05183	-2.65623e-05		0.05122	-6.30131e-06		0.84682	0.00364		0.88393	0.00504		0.8643	0.00488		0.96214	0.00766
0.04877	-5.36368e-06		0.04846	-2.6638e-05		0.04785	-6.21952e-06		0.84835	0.00365		0.88515	0.00505		0.86522	0.0049		0.96336	0.0077
0.04601	-5.58942e-06		0.04601	-2.59754e-05		0.04417	-6.20509e-06		0.84896	0.00366		0.88669	0.00506		0.86645	0.00492		0.96459	0.00772
0.04294	-6.17502e-06		0.04263	-2.64203e-05		0.04171	-6.252e-06		0.8508	0.00367		0.88761	0.00509		0.86767	0.00493		0.96582	0.00774
0.03987	-6.71319e-06		0.03956	-2.60795e-05		0.03834	-6.23516e-06		0.85172	0.00369		0.88853	0.00512		0.86921	0.00496		0.96674	0.00778
0.03711	-7.27916e-06		0.0365	-2.54263e-05		0.03527	-6.24358e-06		0.85326	0.0037		0.88975	0.00514		0.87043	0.00498		0.96858	0.00781
0.03374	-7.8664e-06		0.03404	-2.59754e-05		0.03282	-6.08842e-06		0.85356	0.00371		0.89068	0.00516		0.87166	0.005		0.96919	0.00783
0.03067	-8.43074e-06		0.03067	-2.55873e-05		0.02944	-6.18344e-06		0.8551	0.00372		0.89252	0.00518		0.87258	0.00501		0.97073	0.00786
0.02791	-9.06378e-06		0.02791	-2.50666e-05		0.02668	-6.1233e-06		0.85663	0.00373		0.89344	0.0052		0.8735	0.00503		0.97257	0.0079
0.02484	-9.73936e-06		0.02515	-2.55683e-05		0.02362	-6.13533e-06		0.85786	0.00375		0.89466	0.00521		0.87503	0.00506		0.97379	0.00791
0.02147	-1.04591e-05		0.02178	-2.50477e-05		0.02086	-6.2953e-06		0.85878	0.00376		0.89558	0.00522		0.87626	0.00508		0.97502	0.00794
0.01871	-1.09924e-05		0.01871	-2.46501e-05		0.01718	-6.03911e-06		0.85939	0.00377		0.89712	0.00523		0.87718	0.0051		0.97594	0.00798
0.01564	-1.1807e-05		0.01564	-2.50666e-05		0.01472	-6.00904e-06		0.86123	0.00378		0.89865	0.00525		0.87841	0.00511		0.97747	0.008
0.01319	-1.22175e-05		0.01257	-2.44324e-05		0.01196	-5.7733e-06		0.86246	0.00379		0.89926	0.00529		0.87994	0.00513		0.9787	0.00802
0.00951	-1.27263e-05		0.01012	-2.43945e-05		0.00859	-5.81178e-06		0.86399	0.00381		0.89804	0.00527		0.88117	0.00516		0.98023	0.00806
0.00675	-1.32317e-05		0.00675	-2.47069e-05		0.00583	-5.84787e-06		0.86491	0.00383		0.89712	0.00525		0.88209	0.00518		0.98146	0.00809
0.00368	-1.33659e-05		0.00337	-2.38171e-05		0.00276	-5.83464e-06		0.86614	0.00384		0.89558	0.00522		0.88393	0.0052		0.98238	0.0081
									0.86767	0.00385		0.89497	0.00519		0.88423	0.00521		0.98391	0.00814
									0.86798	0.00386		0.89344	0.00518		0.88515	0.00524		0.98606	0.00817
									0.87013	0.00388		0.89252	0.00515		0.88699	0.00526		0.98637	0.00818
									0.87074	0.0039		0.89098	0.00513		0.88791	0.00528		0.9879	0.00822
									0.87197	0.0039		0.89006	0.00511		0.88975	0.0053		0.98943	0.00825
									0.87289	0.00391		0.88853	0.0051		0.89037	0.00531		0.99066	0.00827
									0.87442	0.00393		0.88761	0.00509		0.8919	0.00534		0.99158	0.0083
									0.87565	0.00395		0.88669	0.00507		0.89282	0.00536		0.99342	0.00833
									0.87657	0.00397		0.88515	0.00504		0.89436	0.00539		0.99434	0.00836
									0.8781	0.00398		0.88393	0.00501		0.89497	0.0054		0.99557	0.00838
									0.87933	0.00399		0.88301	0.00499		0.8965	0.00542		0.9971	0.00841
									0.88055	0.004		0.88147	0.00498		0.89773	0.00543		0.99802	0.00845
									0.88147	0.00402		0.88055	0.00496		0.89865	0.00546		0.99833	0.00843
									0.88331	0.00404		0.87902	0.00494		0.89865	0.00546		0.99649	0.00839
									0.88393	0.00405		0.87841	0.00492		0.89712	0.00543		0.99588	0.00837
									0.88546	0.00406		0.87657	0.00491		0.8962	0.0054		0.99404	0.00833
									0.88638	0.00407		0.87534	0.0049		0.89497	0.00538		0.99281	0.00829
									0.88761	0.00409		0.87442	0.00488		0.89374	0.00536		0.99127	0.00828
									0.88883	0.00411		0.87319	0.00485		0.89221	0.00534		0.99005	0.00824
									0.89006	0.00412		0.87197	0.00481		0.89129	0.00531		0.98913	0.0082
									0.89129	0.00413		0.87074	0.00479		0.89037	0.00529		0.98759	0.00818
									0.8919	0.00414		0.86982	0.00478		0.88883	0.00527		0.98606	0.00815
									0.89313	0.00416		0.86829	0.00477		0.88791	0.00525		0.98545	0.00811
									0.89466	0.00418		0.86706	0.00475		0.88669	0.00523		0.98391	0.00808
									0.8962	0.00419		0.86614	0.00473		0.88577	0.0052		0.98238	0.00806
									0.89773	0.0042		0.8646	0.00472		0.88393	0.00517		0.98115	0.00802
									0.89865	0.00422		0.86399	0.00471		0.8827	0.00515		0.97993	0.00799
									0.89896	0.00423		0.86276	0.00468		0.88209	0.00514		0.97839	0.00797
									0.89742	0.00421		0.86123	0.00465		0.88055	0.00512		0.97686	0.00794
									0.89681	0.00419		0.86	0.00462		0.87933	0.00509		0.97594	0.00789
									0.89497	0.00417		0.85847	0.0046		0.8781	0.00506		0.97441	0.00788
									0.89466	0.00415		0.85786	0.00459		0.87718	0.00505		0.97318	0.00785
									0.89282	0.00414		0.85663	0.00457		0.87595	0.00503		0.97257	0.00781
									0.8916	0.00412		0.85571	0.00455		0.87381	0.00501		0.97042	0.00779
									0.89098	0.0041		0.85387	0.00454		0.8735	0.00498		0.96981	0.00776
									0.88975	0.00408		0.85295	0.00453		0.87227	0.00496		0.96827	0.00772
									0.88883	0.00407		0.85172	0.00452		0.87105	0.00494		0.96735	0.00769
									0.8873	0.00406		0.85019	0.00449		0.86982	0.00492		0.96582	0.00768
									0.88546	0.00404		0.84958	0.00446		0.86859	0.0049		0.96428	0.00763
									0.88454	0.00402		0.84804	0.00443		0.86737	0.00488		0.96306	0.0076
									0.88393	0.004		0.84682	0.00441		0.86675	0.00485		0.96152	0.00758
									0.8827	0.00398		0.84559	0.0044		0.86553	0.00483		0.9603	0.00755
									0.88147	0.00397		0.84436	0.00438		0.86399	0.00481		0.95938	0.00751
									0.87994	0.00396		0.84344	0.00437		0.86246	0.00479		0.95784	0.00749
									0.87871	0.00394		0.84191	0.00435		0.86154	0.00477		0.95662	0.00747
									0.87749	0.00392		0.84099	0.00434		0.86	0.00474		0.95539	0.00743
									0.87657	0.0039		0.83946	0.00432		0.85939	0.00472		0.95386	0.00739
									0.87565	0.00389		0.83853	0.00429		0.85786	0.00471		0.95263	0.00738
									0.87411	0.00388		0.837	0.00426		0.85663	0.00469		0.9511	0.00734
									0.87289	0.00386		0.83608	0.00424		0.8551	0.00466		0.94987	0.0073
									0.87166	0.00384		0.83455	0.00423		0.85418	0.00463		0.94864	0.00728
									0.87043	0.00382		0.83363	0.00422		0.85295	0.00462		0.94742	0.00726
									0.86921	0.00381		0.83271	0.0042		0.85203	0.0046		0.94619	0.00721
									0.86767	0.0038		0.83087	0.00417		0.8508	0.00458		0.94558	0.00719
									0.86675	0.00378		0.83025	0.00415		0.84896	0.00455		0.94435	0.00717
									0.86553	0.00376		0.82872	0.00414		0.84804	0.00453		0.94282	0.00713
									0.86399	0.00374		0.82749	0.00412		0.84774	0.00451		0.94128	0.0071
									0.86307	0.00373		0.82627	0.0041		0.8462	0.00449		0.93944	0.00708
									0.86184	0.00372		0.82565	0.00408		0.84436	0.00447		0.93821	0.00704
									0.86062	0.0037		0.82412	0.00406		0.84344	0.00445		0.93668	0.00701
									0.85939	0.00368		0.82289	0.00405		0.84252	0.00442		0.93515	0.00699
									0.85816	0.00366		0.82136	0.00403		0.84099	0.0044		0.93453	0.00696
									0.85724	0.00365		0.82044	0.004		0.83976	0.00439		0.93331	0.00692
									0.85571	0.00364		0.81921	0.00397		0.83884	0.00437		0.93177	0.0069
									0.85479	0.00362		0.81829	0.00395		0.83792	0.00434		0.93024	0.00688
									0.85387	0.0036		0.81676	0.00395		0.83639	0.00432		0.92932	0.00684
									0.85295	0.00359		0.81553	0.00394		0.83516	0.0043		0.92748	0.00681
									0.85111	0.00358		0.81492	0.00392		0.83393	0.00428		0.92656	0.00679
									0.84988	0.00356		0.81369	0.0039		0.83301	0.00427		0.92533	0.00675
									0.84896	0.00354		0.81216	0.00387		0.83148	0.00424		0.92441	0.00672
									0.84743	0.00352		0.81093	0.00385		0.83025	0.00421		0.92288	0.0067
									0.84651	0.00351		0.8097	0.00383		0.82933	0.00419		0.92104	0.00667
									0.84528	0.0035		0.80848	0.00381		0.8278	0.00418		0.92043	0.00663
									0.84375	0.00348		0.80725	0.00378		0.82627	0.00416		0.9192	0.00661
									0.84252	0.00346		0.80602	0.00377		0.82565	0.00413		0.91736	0.00658
									0.84222	0.00344		0.8048	0.00376		0.82412	0.00411		0.91613	0.00655
									0.84038	0.00343		0.80357	0.00376		0.8232	0.00409		0.9149	0.00652
									0.83915	0.00342		0.80234	0.00375		0.82228	0.00408		0.91337	0.0065
									0.83823	0.0034		0.80112	0.00372		0.82044	0.00405		0.91184	0.00646
									0.83639	0.00338		0.79989	0.00368		0.81952	0.00403		0.91092	0.00643
									0.83577	0.00336		0.79836	0.00366		0.8186	0.004		0.91	0.00641
									0.83424	0.00335		0.79774	0.00363		0.81707	0.00398		0.90908	0.00638
									0.83301	0.00334		0.79652	0.00362		0.81615	0.00397		0.90724	0.00634
									0.83209	0.00333		0.79529	0.0036		0.81461	0.00395		0.90632	0.00632
									0.83117	0.00331		0.79376	0.00359		0.81339	0.00392		0.90448	0.0063
									0.82964	0.00329		0.79253	0.00359		0.81277	0.0039		0.90325	0.00626
									0.82841	0.00327		0.7913	0.00358		0.81154	0.00388		0.90202	0.00623
									0.82719	0.00326		0.79008	0.00355		0.81001	0.00387		0.9011	0.00621
									0.82627	0.00325		0.78977	0.00352		0.80878	0.00385		0.89957	0.00618
									0.82473	0.00323		0.78824	0.00349		0.80756	0.00382		0.89804	0.00614
									0.82381	0.00321		0.78701	0.00347		0.80694	0.0038		0.89681	0.00613
									0.82259	0.0032		0.78578	0.00346		0.8048	0.00378		0.89589	0.00609
									0.82105	0.00319		0.78486	0.00344		0.80418	0.00376		0.89436	0.00606
									0.82013	0.00317		0.78333	0.00342		0.80265	0.00374		0.89313	0.00604
									0.8186	0.00315		0.7821	0.00341		0.80173	0.00372		0.8916	0.00601
									0.81768	0.00313		0.78087	0.0034		0.8005	0.00369		0.89037	0.00597
									0.81615	0.00312		0.77965	0.00338		0.79897	0.00368		0.88914	0.00595
									0.81492	0.00311		0.77842	0.00336		0.79805	0.00366		0.88791	0.00593
									0.814	0.0031		0.7775	0.00333		0.79682	0.00364		0.88638	0.00589
									0.81277	0.00308		0.77627	0.0033		0.7956	0.00361		0.88515	0.00586
									0.81124	0.00306		0.77443	0.00329		0.79437	0.00359		0.88362	0.00585
									0.81032	0.00304		0.77351	0.00328		0.79345	0.00357		0.88239	0.00581
									0.80878	0.00303		0.77259	0.00326		0.79192	0.00356		0.88117	0.00577
									0.80786	0.00302		0.77137	0.00324		0.79038	0.00354		0.87994	0.00575
									0.80664	0.003		0.76983	0.00323		0.78977	0.00351		0.87871	0.00573
									0.80572	0.00298		0.76891	0.00321		0.78854	0.00349		0.87779	0.00569
									0.80449	0.00297		0.76799	0.00319		0.78732	0.00347		0.87626	0.00567
									0.80296	0.00296		0.76646	0.00317		0.78609	0.00346		0.87442	0.00565
									0.80234	0.00294		0.76523	0.00314		0.78486	0.00343		0.87381	0.00561
									0.80081	0.00292		0.76401	0.00312		0.78333	0.00341		0.87227	0.00557
									0.79958	0.00291		0.76278	0.00311		0.78271	0.00338		0.87074	0.00556
									0.79836	0.00289		0.76186	0.0031		0.78118	0.00337		0.86982	0.00552
									0.79682	0.00288		0.76032	0.00309		0.77995	0.00335		0.86859	0.00549
									0.79621	0.00287		0.76002	0.00306		0.77903	0.00333		0.86706	0.00547
									0.79529	0.00285		0.75787	0.00304		0.7775	0.00331		0.86583	0.00545
									0.79376	0.00283		0.75634	0.00302		0.77627	0.00328		0.8646	0.00541
									0.79253	0.00282		0.75542	0.003		0.77505	0.00327		0.86307	0.00539
									0.79161	0.00281		0.7545	0.00298		0.77413	0.00325		0.86215	0.00537
									0.79008	0.00279		0.75327	0.00295		0.7729	0.00323		0.86062	0.00533
									0.78885	0.00277		0.75235	0.00294		0.77137	0.0032		0.85908	0.0053
									0.78793	0.00275		0.75143	0.00293		0.77014	0.00318		0.85786	0.00528
									0.7867	0.00274		0.74959	0.00292		0.76922	0.00317		0.85663	0.00525
									0.78517	0.00273		0.74867	0.0029		0.76799	0.00315		0.85571	0.00521
									0.78425	0.00272		0.74744	0.00287		0.76677	0.00313		0.85418	0.0052
									0.78333	0.0027		0.74683	0.00285		0.76523	0.0031		0.85295	0.00517
									0.78179	0.00268		0.7453	0.00284		0.76493	0.00308		0.85172	0.00513
									0.78026	0.00267		0.74376	0.00282		0.76339	0.00307		0.85019	0.00511
									0.77965	0.00266		0.74254	0.0028		0.76247	0.00305		0.84866	0.00509
									0.7775	0.00264		0.74131	0.00278		0.76094	0.00303		0.84774	0.00505
									0.77658	0.00262		0.74008	0.00276		0.75971	0.003		0.8462	0.00502
									0.77566	0.0026		0.73916	0.00275		0.75848	0.00298		0.84498	0.005
									0.77443	0.00259		0.73763	0.00274		0.75664	0.00296		0.84375	0.00497
									0.77382	0.00258		0.73702	0.00271		0.75634	0.00295		0.84222	0.00494
									0.77229	0.00257		0.73548	0.00269		0.75511	0.00293		0.84068	0.00492
									0.77106	0.00255		0.73425	0.00267		0.75388	0.0029		0.83976	0.00489
									0.76983	0.00253		0.73303	0.00266		0.75235	0.00288		0.83884	0.00485
									0.7683	0.00252		0.73149	0.00265		0.75174	0.00286		0.83761	0.00483
									0.76738	0.00251		0.73027	0.00262		0.7499	0.00285		0.83577	0.00481
									0.76585	0.00249		0.72965	0.00259		0.74898	0.00283		0.83485	0.00477
									0.76523	0.00247		0.72781	0.00258		0.74775	0.0028		0.83363	0.00475
									0.76339	0.00246		0.7272	0.00257		0.74652	0.00278		0.83179	0.00473
									0.76247	0.00244		0.72597	0.00256		0.7453	0.00277		0.83087	0.00469
									0.76124	0.00243		0.72475	0.00254		0.74438	0.00275		0.82903	0.00466
									0.76032	0.00242		0.72321	0.00251		0.74315	0.00273		0.82811	0.00465
									0.7591	0.0024		0.72199	0.00249		0.74131	0.0027		0.82657	0.00461
									0.75756	0.00238		0.72107	0.00248		0.74039	0.00268		0.82565	0.00458
									0.75664	0.00237		0.71923	0.00247		0.73916	0.00267		0.82412	0.00456
									0.75542	0.00236		0.71861	0.00245		0.73824	0.00265		0.82351	0.00454
									0.75419	0.00235		0.71739	0.00242		0.73702	0.00263		0.82167	0.0045
									0.75327	0.00232		0.71647	0.0024		0.73579	0.0026		0.82013	0.00447
									0.75174	0.00231		0.71493	0.00239		0.73456	0.00258		0.81891	0.00446
									0.75082	0.0023		0.71401	0.00237		0.73333	0.00257		0.81768	0.00442
									0.74928	0.00229		0.71217	0.00235		0.73211	0.00255		0.81615	0.00439
									0.74836	0.00227		0.71125	0.00233		0.73088	0.00253		0.81553	0.00437
									0.74622	0.00225		0.71033	0.00232		0.72965	0.0025		0.81369	0.00435
									0.74622	0.00223		0.7091	0.00231		0.72873	0.00248		0.81246	0.00431
									0.74438	0.00222		0.70788	0.0023		0.7272	0.00247		0.81124	0.00429
									0.74346	0.00221		0.70696	0.00227		0.72628	0.00245		0.81001	0.00427
									0.74223	0.0022		0.70542	0.00224		0.72505	0.00243		0.80878	0.00423
									0.741	0.00218		0.7042	0.00223		0.72383	0.00241		0.80725	0.00421
									0.73978	0.00216		0.70328	0.00221		0.7226	0.00238		0.80633	0.00419
									0.73794	0.00215		0.70174	0.0022		0.72137	0.00237		0.80449	0.00415
									0.73732	0.00214		0.70082	0.00218		0.72015	0.00236		0.80357	0.00412
									0.73671	0.00213		0.69929	0.00216		0.71861	0.00233		0.80265	0.00411
									0.73517	0.00211		0.69837	0.00215		0.71769	0.00231		0.80112	0.00407
									0.73395	0.00209		0.69684	0.00214		0.71677	0.00229		0.79928	0.00404
									0.73272	0.00208		0.69592	0.00212		0.71585	0.00227		0.79836	0.00402
									0.73119	0.00207		0.69469	0.00209		0.71432	0.00226		0.79682	0.004
									0.73057	0.00205		0.69346	0.00206		0.7134	0.00224		0.79621	0.00396
									0.72873	0.00203		0.69285	0.00205		0.71248	0.00221		0.79406	0.00394
									0.72843	0.00202		0.69162	0.00204		0.71003	0.00219		0.79345	0.00392
									0.72659	0.00201		0.69009	0.00203		0.70972	0.00218		0.79192	0.00388
									0.72567	0.002		0.68886	0.00201		0.70818	0.00216		0.79038	0.00386
									0.72444	0.00198		0.68764	0.00199		0.70665	0.00214		0.78885	0.00384
									0.7226	0.00196		0.68672	0.00197		0.70573	0.00212		0.78762	0.00381
									0.72168	0.00194		0.68518	0.00196		0.7045	0.0021		0.78701	0.00377
									0.72076	0.00193		0.68395	0.00194		0.70358	0.00208		0.78517	0.00376
									0.71892	0.00193		0.68242	0.00192		0.70236	0.00207		0.78425	0.00373
									0.71831	0.00191		0.68119	0.00189		0.70082	0.00205		0.78241	0.00369
									0.71739	0.00189		0.67997	0.00188		0.6996	0.00202		0.78149	0.00367
									0.71585	0.00187		0.67905	0.00187		0.69868	0.002		0.78057	0.00366
									0.71463	0.00186		0.67782	0.00186		0.69684	0.00199		0.77903	0.00362
									0.71432	0.00185		0.67721	0.00183		0.69622	0.00198		0.7775	0.00359
									0.71248	0.00184		0.67567	0.00181		0.695	0.00195		0.77627	0.00358
									0.71095	0.00182		0.67475	0.00179		0.69408	0.00193		0.77474	0.00354
									0.71003	0.0018		0.67291	0.00178		0.69224	0.00191		0.77382	0.00351
									0.7088	0.00179		0.67199	0.00177		0.69132	0.00189		0.77229	0.00349
									0.70757	0.00178		0.67077	0.00175		0.69101	0.00188		0.77137	0.00347
									0.70542	0.00175		0.66954	0.00173		0.68917	0.00186		0.76953	0.00343
									0.70389	0.00173		0.66862	0.00172		0.68794	0.00183		0.76861	0.00341
									0.70266	0.00172		0.66709	0.0017		0.68702	0.00181		0.76738	0.00339
									0.70174	0.00171		0.66586	0.00168		0.68549	0.0018		0.76585	0.00336
									0.70052	0.0017		0.66494	0.00165		0.68426	0.00179		0.76462	0.00333
									0.69898	0.00168		0.66371	0.00163		0.68303	0.00176		0.76339	0.00332
									0.69837	0.00166		0.66218	0.00162		0.68181	0.00174		0.76217	0.00328
									0.69684	0.00165		0.66065	0.00162		0.68089	0.00172		0.76063	0.00325
									0.6953	0.00164		0.66034	0.00161		0.67935	0.00171		0.7594	0.00324
									0.69408	0.00163		0.65881	0.00159		0.67813	0.00169		0.75787	0.00321
									0.69346	0.00161		0.65758	0.00157		0.6769	0.00167		0.75664	0.00317
									0.69193	0.00159		0.65635	0.00155		0.67567	0.00165		0.75542	0.00316
									0.69101	0.00158		0.65482	0.00153		0.67506	0.00163		0.7545	0.00314
									0.6904	0.00157		0.6539	0.00151		0.67322	0.00162		0.75296	0.0031
									0.68794	0.00156		0.65236	0.00149		0.6723	0.0016		0.75174	0.00307
									0.68672	0.00154		0.65144	0.00147		0.67138	0.00158		0.75051	0.00306
									0.6861	0.00152		0.65052	0.00146		0.67015	0.00156		0.74928	0.00302
									0.68488	0.00151		0.6493	0.00146		0.66893	0.00154		0.74775	0.00299
									0.68365	0.0015		0.64776	0.00144		0.6677	0.00153		0.74652	0.00298
									0.68242	0.00149		0.64684	0.00142		0.66617	0.00151		0.74468	0.00296
									0.68119	0.00147		0.64562	0.0014		0.66494	0.00149		0.74407	0.00292
									0.67997	0.00145		0.64408	0.00138		0.66371	0.00146		0.74284	0.0029
									0.67874	0.00144		0.64194	0.00135		0.66279	0.00145		0.741	0.00288
									0.67751	0.00143		0.64132	0.00133		0.66187	0.00144		0.74008	0.00284
									0.67659	0.00142		0.63979	0.00131		0.66003	0.00142		0.73855	0.00282
									0.67506	0.0014		0.63856	0.0013		0.65911	0.0014		0.73763	0.00281
									0.67383	0.00138		0.63734	0.0013		0.65788	0.00138		0.7361	0.00277
									0.67322	0.00138		0.6358	0.00128		0.65727	0.00136		0.73517	0.00274
									0.67169	0.00137		0.63458	0.00125		0.65543	0.00135		0.73333	0.00273
									0.67046	0.00135		0.63335	0.00123		0.6542	0.00133		0.73241	0.0027
									0.66923	0.00133		0.63243	0.00122		0.65328	0.00131		0.73057	0.00267
									0.6677	0.00132		0.63151	0.00121		0.65175	0.00129		0.72965	0.00265
									0.66617	0.00131		0.63028	0.0012		0.65083	0.00127		0.72843	0.00263
									0.66586	0.0013		0.62875	0.00117		0.64991	0.00126		0.72689	0.00259
									0.66463	0.00128		0.62752	0.00116		0.64838	0.00124		0.72597	0.00257
									0.66371	0.00126		0.62691	0.00114		0.64684	0.00122		0.72505	0.00256
									0.66187	0.00125		0.62507	0.00113		0.64562	0.0012		0.72291	0.00252
									0.66126	0.00124		0.62353	0.00112		0.645	0.00118		0.72168	0.00249
									0.66003	0.00123		0.62231	0.00109		0.64347	0.00117		0.72045	0.00248
									0.65881	0.00122		0.62169	0.00107		0.64224	0.00116		0.71892	0.00246
									0.65696	0.0012		0.62047	0.00106		0.64132	0.00114		0.71769	0.00242
									0.65635	0.00118		0.61893	0.00106		0.63948	0.00111		0.71647	0.0024
									0.65512	0.00117		0.61801	0.00104		0.63887	0.0011		0.71493	0.00238
									0.65359	0.00116		0.61679	0.00102		0.63795	0.00109		0.71432	0.00234
									0.65236	0.00115		0.61556	0.000994614		0.63642	0.00107		0.71279	0.00233
									0.65114	0.00113		0.61403	0.00098595		0.63488	0.00105		0.71125	0.00231
									0.65022	0.00111		0.61341	0.000976591		0.63396	0.00103		0.71003	0.00228
									0.64899	0.00111		0.61219	0.000959137		0.63274	0.00102		0.7091	0.00225
									0.64776	0.0011		0.61065	0.000937383		0.63151	0.00101		0.70726	0.00224
									0.64654	0.00108		0.60973	0.00091974		0.63028	0.000988341		0.70634	0.00221
									0.64531	0.00106		0.60851	0.000911139		0.62967	0.000966585		0.70512	0.00217
									0.64408	0.00105		0.60697	0.000902981		0.62691	0.000932378		0.70358	0.00216
									0.64286	0.00104		0.60636	0.000886666		0.62599	0.000921766		0.70266	0.00214
									0.64132	0.00103		0.60421	0.000861687		0.62415	0.000904517		0.70113	0.0021
									0.6404	0.00102		0.6036	0.000842462		0.62323	0.000883537		0.6999	0.00209
									0.63948	0.001		0.60237	0.000834431		0.622	0.000863042		0.69868	0.00207
									0.63826	0.000986151		0.60084	0.000825767		0.62108	0.000849475		0.69745	0.00204
									0.63672	0.000978213		0.60022	0.000809009		0.61955	0.00083959		0.69592	0.00201
									0.63519	0.000967749		0.59869	0.000787761		0.61863	0.000823456		0.69438	0.002
									0.63488	0.000954759		0.59777	0.000768347		0.61771	0.000800683		0.69316	0.00197
									0.63304	0.000935996		0.59685	0.000761707		0.61617	0.000782271		0.69193	0.00194
									0.63212	0.000921202		0.59562	0.000751462		0.61464	0.000770158		0.6904	0.00192
									0.6312	0.000912903		0.59409	0.00073325		0.61372	0.000761339		0.68948	0.0019
									0.62997	0.00090316		0.59317	0.000712697		0.6128	0.000744574		0.68825	0.00187
									0.62844	0.000889088		0.59194	0.000695306		0.61127	0.000722577		0.68702	0.00185
									0.62721	0.000871046		0.59041	0.00068639		0.61004	0.000703099		0.68518	0.00184
									0.62599	0.000856974		0.58888	0.000678864		0.60881	0.000691712		0.68457	0.0018
									0.62476	0.000848675		0.58796	0.000663308		0.60759	0.000681537		0.68273	0.00178
									0.62384	0.000840376		0.58704	0.000640352		0.60636	0.000663125		0.68211	0.00177
									0.62261	0.000827025		0.58581	0.000624732		0.60544	0.000642387		0.68027	0.00173
									0.62077	0.000809236		0.58428	0.000615057		0.6039	0.000623249		0.67905	0.0017
									0.62016	0.000796498		0.58336	0.000605634		0.60268	0.000613219		0.67782	0.00169
									0.61893	0.000787008		0.58213	0.000590331		0.60206	0.000603771		0.67659	0.00167
									0.61771	0.000778168		0.5809	0.000568324		0.60053	0.000587248		0.67537	0.00163
									0.61617	0.000765611		0.57937	0.000552388		0.59961	0.000566026		0.67383	0.00162
									0.61556	0.000746704		0.57845	0.000544926		0.59838	0.000548244		0.67261	0.0016
									0.61403	0.000733606		0.57691	0.000534934		0.59685	0.000538408		0.67169	0.00157
									0.6128	0.000725487		0.5763	0.000519187		0.59562	0.000529977		0.66985	0.00154
									0.61188	0.000715889		0.57507	0.000498761		0.5947	0.000513164		0.66893	0.00154
									0.61065	0.00070243		0.57354	0.000481877		0.59317	0.000491215		0.66739	0.0015
									0.60881	0.000684749		0.57231	0.000474288		0.59225	0.000472803		0.66586	0.00148
									0.60851	0.000671506		0.57139	0.000464929		0.59102	0.000463064		0.66463	0.00147
									0.60728	0.000663352		0.57017	0.000450574		0.5898	0.000454148		0.6631	0.00144
									0.60636	0.000655233		0.56894	0.000429389		0.58857	0.000437917		0.66157	0.00141
									0.60421	0.000641377		0.56771	0.000415982		0.58734	0.000418099		0.66095	0.0014
									0.60329	0.000624526		0.56649	0.00040637		0.58612	0.000400608		0.65942	0.00138
									0.60206	0.000611861		0.56465	0.000398086		0.5852	0.000393292		0.65819	0.00134
									0.60084	0.000603165		0.56434	0.000382972		0.58397	0.000382293		0.65696	0.00132
									0.5993	0.000595768		0.5625	0.000361218		0.58213	0.000365673		0.65604	0.00131
									0.59869	0.000582562		0.56219	0.000347811		0.58121	0.000345566		0.65451	0.00128
									0.59746	0.000564737		0.56035	0.000340349		0.58029	0.000328849		0.65328	0.00126
									0.59562	0.000552288		0.55913	0.000330547		0.57906	0.000319449		0.65175	0.00125
									0.59532	0.000544458		0.5579	0.000315433		0.57783	0.000311406		0.65022	0.00122
									0.59348	0.000536087		0.55698	0.00029564		0.5763	0.000296919		0.64899	0.00119
									0.59256	0.000523133		0.55606	0.000280526		0.57538	0.000277053		0.64807	0.00118
									0.59102	0.000505163		0.55422	0.000274328		0.57415	0.000261936		0.64684	0.00116
									0.59041	0.000492787		0.55299	0.000265348		0.57293	0.000252391		0.64531	0.00113
									0.58857	0.000485751		0.55176	0.000249539		0.57201	0.000243718		0.64378	0.00111
									0.58765	0.000477704		0.55084	0.000229745		0.57047	0.000229521		0.64255	0.0011
									0.58642	0.000464173		0.54962	0.000218552		0.56955	0.000208396		0.64102	0.00107
									0.5852	0.000447611		0.5487	0.000210205		0.56802	0.000192988		0.63979	0.00104
									0.58428	0.000435198		0.54716	0.000204007		0.5671	0.000186592		0.63918	0.00103
									0.58274	0.000428054		0.54594	0.000187123		0.56618	0.000176029		0.63795	0.00101
									0.58152	0.000420693		0.54471	0.00016657		0.56434	0.000162123		0.63611	0.000978093
									0.58059	0.000407883		0.54379	0.00015525		0.56342	0.000143178		0.63488	0.000965634
									0.57937	0.0003906		0.54256	0.000148168		0.56219	0.000128691		0.63366	0.000953568
									0.57875	0.000379269		0.54103	0.000141085		0.56127	0.000120987		0.63212	0.000917369
									0.57722	0.000371584		0.5398	0.000124504		0.55943	0.00011275		0.6312	0.000901487
									0.57569	0.000364475		0.53888	0.000104887		0.5579	9.85046e-05		0.62997	0.000890992
									0.57446	0.000351738		0.53766	9.21131e-05		0.55759	7.9763e-05		0.62844	0.000862257
									0.57323	0.000333985		0.53643	8.76042e-05		0.55637	6.73107e-05		0.62752	0.000833298
									0.57231	0.000322763		0.53551	7.97563e-05		0.55545	5.90398e-05		0.62599	0.000830324
									0.57109	0.000316124		0.53398	6.30171e-05		0.5533	5.09627e-05		0.62476	0.000804957
									0.56986	0.000308619		0.53306	4.43048e-05		0.55268	3.758e-05		0.62353	0.000775493
									0.56863	0.000295629		0.53214	3.39654e-05		0.55115	1.8601e-05		0.622	0.000764549
									0.56771	0.00027968		0.5303	2.87102e-05		0.55054	5.30074e-06		0.62077	0.000749172
									0.56649	0.000267195		0.52907	2.32907e-05		0.5487	-9.52098e-07		0.61924	0.000714039
									0.56495	0.000261602		0.52815	5.7547e-06		0.54747	-1.58746e-06		0.61801	0.000700177
									0.56403	0.000254242		0.52692	-1.33926e-05		0.54686	-1.58746e-05		0.61709	0.00069305
									0.5625	0.000241973		0.52539	-2.07188e-05		0.54532	-4.04775e-05		0.61587	0.000661734
									0.56158	0.000225988		0.52447	-2.88936e-05		0.5441	-5.28281e-05		0.61403	0.000639117
									0.56005	0.000215416		0.52324	-3.53566e-05		0.54256	-5.86424e-05		0.6128	0.000633504
									0.55882	0.000207911		0.52171	-5.24689e-05		0.54195	-6.5547e-05		0.61157	0.000606846
									0.5579	0.000201777		0.52079	-7.04349e-05		0.54072	-7.94335e-05		0.61035	0.000577214
									0.55667	0.000189725		0.51925	-8.16661e-05		0.53919	-9.71818e-05		0.60912	0.000570536
									0.55545	0.000172838		0.51895	-8.36708e-05		0.53827	-0.000107032		0.6082	0.000555888
									0.55422	0.000162807		0.5168	-9.14301e-05		0.53704	-0.000114126		0.60605	0.000521934
									0.55238	0.000156132		0.51588	-0.000108283		0.53582	-0.00012011		0.60544	0.000512225
									0.55176	0.000149384		0.51527	-0.00012604		0.53459	-0.000134369		0.6039	0.000501
									0.55084	0.000136755		0.51373	-0.00013497		0.53336	-0.000151095		0.60268	0.000472434
									0.549	0.000121636		0.5122	-0.000137689		0.53183	-0.000161202		0.60114	0.000447797
									0.54808	0.000109945		0.51128	-0.000143311		0.53091	-0.000166629		0.60022	0.000445833
									0.54716	0.000105327		0.51067	-0.000161637		0.52968	-0.00017351		0.59838	0.000419062
									0.54563	9.77491e-05		0.50883	-0.000178471		0.52907	-0.000186543		0.59716	0.000394537
									0.54471	8.5986e-05		0.50791	-0.00018563		0.52753	-0.000204035		0.59593	0.000385614
									0.54348	7.09033e-05		0.50637	-0.000190297		0.526	-0.00021421		0.59501	0.000371471
									0.54195	6.14892e-05		0.50515	-0.000196039		0.52508	-0.000217602		0.59317	0.00033864
									0.54103	5.51061e-05		0.50423	-0.000213619		0.52385	-0.000224288		0.59256	0.00032865
									0.54011	4.95637e-05		0.50269	-0.000229619		0.52293	-0.000238485		0.59072	0.000321242
									0.53827	3.75517e-05		0.50177	-0.000237713		0.52109	-0.000254183		0.5898	0.000292339
									0.53766	2.16282e-05		0.50054	-0.000240749		0.51987	-0.00026242		0.58826	0.000271742
									0.53612	1.25064e-05		0.49932	-0.000248337		0.51895	-0.000266394		0.58704	0.000268992
									0.5349	6.53465e-06		0.49809	-0.000263767		0.51772	-0.000271336		0.5855	0.000243345
									0.53398	6.87383e-07		0.49686	-0.00027983		0.51649	-0.000285726		0.58397	0.000216855
									0.53275	-1.18219e-06		0.49564	-0.000288494		0.51557	-0.000300601		0.58305	0.000212646
									0.53152	-1.18219e-05		0.49441	-0.000289442		0.51435	-0.000308015		0.58182	0.000199457
									0.5303	-3.6296e-05		0.49349	-0.000296651		0.51312	-0.000312424		0.57967	0.00016657
									0.52876	-4.05574e-05		0.49165	-0.000312524		0.51189	-0.000317366		0.57875	0.000160565
									0.52784	-4.67493e-05		0.49073	-0.000326247		0.51097	-0.0003304		0.57753	0.000149902
									0.52692	-5.85881e-05		0.48981	-0.000334278		0.50944	-0.00034668		0.5763	0.000121448
									0.52539	-7.26245e-05		0.48858	-0.000336302		0.50821	-0.000353318		0.57538	0.000102591
									0.52416	-8.1739e-05		0.48766	-0.000342626		0.50668	-0.000355692		0.57385	0.000102103
									0.52293	-8.70829e-05		0.48613	-0.000358562		0.50576	-0.000361506		0.57262	7.60172e-05
									0.52232	-9.18243e-05		0.4849	-0.000371083		0.50453	-0.00037517		0.57139	5.46852e-05
									0.52079	-0.000103291		0.48368	-0.000378672		0.5033	-0.000389609		0.56986	5.00664e-05
									0.51956	-0.000118111		0.48214	-0.000380758		0.50208	-0.000397168		0.56863	3.51885e-05
									0.51833	-0.000126038		0.48122	-0.0003886		0.50116	-0.000398427		0.56741	6.73463e-06
									0.5168	-0.000131775		0.48061	-0.000401754		0.49993	-0.00040274		0.56679	1.85203e-07
									0.51619	-0.000135997		0.47877	-0.000416362		0.4987	-0.000416985		0.56495	-1.83872e-06
									0.51465	-0.000147544		0.47785	-0.000423255		0.49748	-0.00042934		0.56342	-1.83872e-05
									0.51343	-0.000161833		0.47662	-0.000423697		0.49594	-0.00043467		0.56281	-5.03807e-05
									0.5122	-0.00017125		0.47539	-0.000432614		0.49502	-0.00043719		0.56127	-5.37311e-05
									0.51097	-0.000174281		0.47386	-0.000445072		0.4941	-0.000440291		0.55974	-7.64044e-05
									0.50975	-0.000180019		0.47263	-0.000458795		0.49288	-0.000454536		0.55851	-9.73772e-05
									0.50852	-0.000190988		0.47171	-0.000465624		0.49104	-0.000468006		0.55729	-0.000100509
									0.5076	-0.000204988		0.47049	-0.000465941		0.49012	-0.000473529		0.55575	-0.000113978
									0.50637	-0.000214009		0.46926	-0.000471822		0.4892	-0.000475516		0.55391	-0.000140378
									0.50515	-0.000216895		0.46803	-0.000486746		0.48766	-0.000480119		0.5533	-0.000146905
									0.50392	-0.00022155		0.46711	-0.000497876		0.48644	-0.000491845		0.55238	-0.000155508
									0.50238	-0.000232952		0.46558	-0.00050439		0.48582	-0.000504685		0.55054	-0.000180628
									0.50146	-0.000246303		0.46497	-0.000504832		0.48398	-0.000510547		0.54962	-0.000195473
									0.50024	-0.000253123		0.46343	-0.000511789		0.48306	-0.000510063		0.54778	-0.000196314
									0.49901	-0.000258102		0.46221	-0.000525385		0.48184	-0.000514811		0.54686	-0.000217192
									0.49778	-0.000260881		0.46098	-0.000538222		0.4803	-0.000526973		0.54532	-0.000234646
									0.49686	-0.00027203		0.46037	-0.000542965		0.47938	-0.000537681		0.5441	-0.000238013
									0.49533	-0.000285129		0.45822	-0.000542522		0.47846	-0.000543737		0.54287	-0.000251426
									0.49441	-0.000293175		0.45761	-0.00055106		0.47723	-0.000544222		0.54164	-0.000278084
									0.49318	-0.000296495		0.45607	-0.000562885		0.47601	-0.000547468		0.54042	-0.000281115
									0.49165	-0.000300897		0.45515	-0.000576102		0.47478	-0.000559872		0.53827	-0.000287625
									0.49104	-0.000311108		0.45362	-0.000580023		0.47325	-0.00056903		0.53735	-0.000313497
									0.4895	-0.000324315		0.4527	-0.000579201		0.47233	-0.000573778		0.53612	-0.000322926
									0.48858	-0.000332361		0.45116	-0.000585272		0.47141	-0.000574844		0.5352	-0.000324104
									0.48705	-0.000334454		0.44994	-0.000599247		0.46987	-0.000580126		0.53336	-0.000345038
									0.48582	-0.000338207		0.44902	-0.000610061		0.46926	-0.000590591		0.53214	-0.000365915
									0.4849	-0.00034896		0.4481	-0.000613982		0.46742	-0.000601203		0.53091	-0.000360078
									0.48368	-0.00036112		0.44626	-0.000612654		0.46619	-0.000606435		0.5303	-0.00037815
									0.48214	-0.000367867		0.44564	-0.000618345		0.46466	-0.000604449		0.52845	-0.0003997
									0.48122	-0.000371295		0.44442	-0.000632637		0.46374	-0.000609536		0.52784	-0.000401272
									0.4803	-0.000373785		0.44258	-0.000644399		0.46282	-0.000619033		0.52569	-0.000407165
									0.47846	-0.000384429		0.44196	-0.00064636		0.46159	-0.000628433		0.52477	-0.000434159
									0.47785	-0.000396192		0.44043	-0.000645601		0.46037	-0.000634054		0.52324	-0.000439828
									0.47631	-0.000402723		0.4392	-0.000653506		0.45914	-0.000633375		0.52201	-0.000440389
									0.47509	-0.000405574		0.43798	-0.000665711		0.45791	-0.000637542		0.52048	-0.000461827
									0.47386	-0.000408785		0.43675	-0.000677789		0.45669	-0.000648832		0.51925	-0.000473613
									0.47294	-0.000418203		0.43614	-0.000678864		0.45577	-0.000656972		0.51833	-0.00047249
									0.47171	-0.000431085		0.4346	-0.00067703		0.45393	-0.000659443		0.5168	-0.000488373
									0.47079	-0.000437688		0.43338	-0.000684113		0.4527	-0.000657602		0.51557	-0.000510541
									0.46895	-0.000439167		0.43184	-0.00069714		0.45178	-0.000661865		0.51404	-0.000508745
									0.46773	-0.000442631		0.43092	-0.000707069		0.45116	-0.000671362		0.51312	-0.000515312
									0.46681	-0.000452518		0.4297	-0.000709029		0.44902	-0.000681344		0.51159	-0.000538322
									0.46527	-0.000463884		0.42816	-0.000706816		0.44871	-0.000685365		0.51005	-0.000541633
									0.46405	-0.000470379		0.42755	-0.00071257		0.44718	-0.000684638		0.50944	-0.000541969
									0.46343	-0.000471642		0.42571	-0.000726609		0.44595	-0.000690646		0.5076	-0.000561556
									0.4619	-0.000474132		0.42509	-0.000736348		0.44503	-0.000699998		0.50607	-0.000577438
									0.46098	-0.000484343		0.42417	-0.000736032		0.44319	-0.000707702		0.50515	-0.000570479
									0.45945	-0.000494591		0.42233	-0.000735083		0.44166	-0.000708671		0.50423	-0.00058827
									0.45853	-0.000500328		0.42141	-0.000742798		0.44074	-0.000705618		0.50269	-0.000604096
									0.45699	-0.000502277		0.42019	-0.000754877		0.43951	-0.000710561		0.50116	-0.000603704
									0.45577	-0.000504442		0.41865	-0.00076626		0.43828	-0.000721802		0.50024	-0.000605331
									0.45515	-0.000513426		0.41773	-0.00076373		0.43736	-0.000731492		0.49932	-0.000631652
									0.45331	-0.000525334		0.41651	-0.000763351		0.43614	-0.000733333		0.49717	-0.000631708
									0.45208	-0.00053053		0.41528	-0.00077056		0.43491	-0.000731444		0.49594	-0.000632101
									0.45116	-0.00053154		0.41375	-0.000782702		0.43368	-0.000734254		0.49472	-0.000651014
									0.44963	-0.000533958		0.41283	-0.000792061		0.43276	-0.000742879		0.49349	-0.000662463
									0.44932	-0.000543123		0.41129	-0.000791492		0.43154	-0.000750437		0.49196	-0.000655167
									0.44748	-0.000554417		0.41068	-0.000788962		0.43031	-0.000749177		0.49073	-0.000672453
									0.44687	-0.000560371		0.40976	-0.000796045		0.42908	-0.000747918		0.48981	-0.000689682
									0.44595	-0.000559865		0.40792	-0.000808883		0.42786	-0.000754459		0.48858	-0.000683846
									0.4435	-0.000562247		0.40669	-0.000816977		0.42601	-0.000765312		0.48674	-0.00068856
									0.44258	-0.000571737		0.40577	-0.000815965		0.42571	-0.000775439		0.48552	-0.000711626
									0.44196	-0.00058119		0.40485	-0.000814448		0.42448	-0.000777183		0.48398	-0.00070882
									0.44074	-0.00058617		0.40363	-0.000820835		0.42295	-0.000774615		0.48337	-0.00070781
									0.4392	-0.000586855		0.40179	-0.000833735		0.42203	-0.000779557		0.48122	-0.00072807
									0.43767	-0.000587938		0.40087	-0.000843411		0.42019	-0.000787746		0.4803	-0.000738901
									0.43675	-0.000597103		0.39994	-0.000840439		0.41927	-0.000792979		0.47908	-0.000730315
									0.43552	-0.000607675		0.39841	-0.000840755		0.41835	-0.000789393		0.47754	-0.000747039
									0.4343	-0.00061132		0.39718	-0.000847648		0.41712	-0.000785469		0.47662	-0.000758207
									0.43276	-0.000612583		0.39596	-0.000859031		0.41589	-0.000791138		0.47539	-0.000753774
									0.43184	-0.00061381		0.39534	-0.000867694		0.41497	-0.000804074		0.47417	-0.000757365
									0.43062	-0.000622506		0.39381	-0.000866366		0.41375	-0.000813959		0.47263	-0.000778131
									0.42939	-0.000633186		0.39289	-0.000865102		0.41191	-0.000815122		0.47171	-0.000775381
									0.42816	-0.000638021		0.39136	-0.000871489		0.41099	-0.00081425		0.47018	-0.000777738
									0.42694	-0.000636903		0.39105	-0.000883883		0.40976	-0.000818223		0.46865	-0.000793059
									0.42601	-0.000638743		0.38921	-0.00089027		0.40853	-0.000826799		0.46773	-0.000799401
									0.42387	-0.000647728		0.38829	-0.000890081		0.40761	-0.000833098		0.46589	-0.000792891
									0.42356	-0.000656929		0.38676	-0.000888942		0.40639	-0.000828834		0.46497	-0.000806472
									0.42295	-0.000661475		0.38584	-0.000894444		0.40485	-0.000826508		0.46343	-0.000820222
									0.42141	-0.000660537		0.38369	-0.000907914		0.40393	-0.000834018		0.46221	-0.000813431
									0.42019	-0.000661403		0.38338	-0.000914744		0.40271	-0.000844872		0.46098	-0.000819717
									0.41896	-0.000670532		0.38185	-0.000913858		0.40179	-0.000854272		0.45945	-0.000836161
									0.41743	-0.000679661		0.38124	-0.000914617		0.40025	-0.00085432		0.45853	-0.000834028
									0.41651	-0.00068244		0.3794	-0.000920372		0.39902	-0.00085214		0.4573	-0.000831446
									0.41559	-0.000682981		0.37786	-0.000933462		0.3978	-0.000856791		0.45577	-0.000850247
									0.41405	-0.000683306		0.37694	-0.000940798		0.39657	-0.000865367		0.45454	-0.000854569
									0.41252	-0.000691749		0.37602	-0.000938711		0.39565	-0.0008706		0.45301	-0.000848395
									0.4116	-0.000701708		0.37357	-0.000946363		0.39381	-0.000869001		0.45178	-0.000860405
									0.41037	-0.000705677		0.37234	-0.000958315		0.3932	-0.000869486		0.45055	-0.000870956
									0.40915	-0.000704234		0.37142	-0.000964512		0.39197	-0.000874331		0.44932	-0.000862762
									0.40792	-0.000705894		0.36989	-0.000965587		0.39074	-0.000887171		0.44779	-0.000868431
									0.40669	-0.000714121		0.36835	-0.000963943		0.38952	-0.00089565		0.44687	-0.000887119
									0.40547	-0.000722889		0.36743	-0.000970773		0.38829	-0.000893809		0.44564	-0.0008819
									0.40393	-0.000727544		0.3659	-0.000983927		0.38676	-0.000894294		0.4438	-0.000883079
									0.40301	-0.000724946		0.36498	-0.000990377		0.38553	-0.000899139		0.44258	-0.000899859
									0.40209	-0.000725956		0.36406	-0.000990314		0.38492	-0.000908442		0.44135	-0.000901094
									0.40087	-0.000734688		0.36283	-0.000991642		0.384	-0.000914886		0.44012	-0.00089217
									0.39964	-0.00074342		0.36161	-0.000997649		0.38246	-0.000914741		0.4389	-0.000907604
									0.39872	-0.00074526		0.36038	-0.00101		0.38124	-0.000915274		0.43767	-0.00091765
									0.39688	-0.000745405		0.35915	-0.00102		0.38001	-0.000922396		0.43614	-0.000907379
									0.39596	-0.000745152		0.35762	-0.00102		0.37878	-0.00093354		0.43491	-0.000917425
									0.39504	-0.000753884		0.3567	-0.00102		0.37725	-0.000939694		0.43368	-0.000931568
									0.39381	-0.000763049		0.35547	-0.00103		0.37633	-0.000940082		0.43276	-0.000925731
									0.39228	-0.0007659		0.35425	-0.00104		0.3751	-0.000940469		0.43123	-0.000923542
									0.39136	-0.000764709		0.35333	-0.00105		0.37387	-0.000944636		0.43031	-0.000942792
									0.39013	-0.000765936		0.35179	-0.00105		0.37295	-0.00095704		0.42816	-0.000941277
									0.3886	-0.000773838		0.35149	-0.00105		0.37142	-0.000964405		0.42724	-0.000936675
									0.38768	-0.000782895		0.34965	-0.00106		0.3705	-0.000965132		0.42571	-0.000949246
									0.38645	-0.0007869		0.34811	-0.00107		0.36927	-0.000967457		0.42448	-0.000956374
									0.38522	-0.00078423		0.34688	-0.00108		0.36805	-0.000974386		0.42264	-0.000947563
									0.384	-0.000785962		0.34596	-0.00108		0.36651	-0.000986645		0.42233	-0.000956542
									0.38246	-0.000794009		0.34504	-0.00108		0.36559	-0.000993719		0.4208	-0.00097046
									0.38154	-0.000802308		0.34351	-0.00109		0.36467	-0.000992653		0.41927	-0.000964399
									0.38001	-0.000804725		0.34198	-0.0011		0.36314	-0.000995221		0.41865	-0.000966139
									0.37909	-0.000803859		0.34106	-0.00111		0.36161	-0.001		0.41681	-0.000981909
									0.37786	-0.000803535		0.33983	-0.00111		0.36099	-0.00102		0.41559	-0.000980562
									0.37694	-0.000813024		0.33891	-0.00111		0.35977	-0.00102		0.41375	-0.000972312
									0.37541	-0.000821251		0.33707	-0.00112		0.35793	-0.00102		0.41313	-0.00098769
									0.37479	-0.000823994		0.33584	-0.00114		0.35731	-0.00103		0.4116	-0.00099695
									0.37265	-0.000823308		0.33523	-0.00114		0.35547	-0.00103		0.41007	-0.000984771
									0.37203	-0.000824066		0.3337	-0.00114		0.35455	-0.00105		0.40915	-0.000997006
									0.37081	-0.000832581		0.33308	-0.00114		0.35333	-0.00105		0.40731	-0.00101
									0.36989	-0.000841133		0.33155	-0.00116		0.35241	-0.00106		0.40669	-0.001
									0.36866	-0.000845499		0.3294	-0.00117		0.35118	-0.00106		0.40516	-0.00099796
									0.36713	-0.000842865		0.3294	-0.00118		0.34965	-0.00107		0.40393	-0.00102
									0.36621	-0.000844777		0.32848	-0.00118		0.34903	-0.00108		0.4024	-0.00101
									0.36529	-0.000853401		0.32695	-0.00118		0.3475	-0.00109		0.40117	-0.00101
									0.36375	-0.000862206		0.32542	-0.00119		0.34658	-0.00109		0.39964	-0.00103
									0.36253	-0.000865489		0.3245	-0.00121		0.34504	-0.0011		0.39902	-0.00104
									0.3613	-0.000863613		0.32327	-0.00122		0.34382	-0.00111		0.39749	-0.00102
									0.35977	-0.000864371		0.32173	-0.00122		0.3429	-0.00112		0.39565	-0.00104
									0.35854	-0.000874005		0.32081	-0.00122		0.34167	-0.00113		0.39473	-0.00105
									0.35823	-0.000882196		0.31928	-0.00123		0.34044	-0.00113		0.39289	-0.00104
									0.35701	-0.000885299		0.31805	-0.00125		0.33922	-0.00114		0.39197	-0.00104
									0.35517	-0.000885335		0.31683	-0.00126		0.3383	-0.00115		0.39105	-0.00106
									0.35425	-0.000885804		0.31591	-0.00126		0.33707	-0.00116		0.38952	-0.00106
									0.35302	-0.000895582		0.31499	-0.00126		0.33523	-0.00117		0.38798	-0.00105
									0.35179	-0.000904423		0.31376	-0.00128		0.334	-0.00117		0.38706	-0.00107
									0.35026	-0.000908175		0.31253	-0.00129		0.33339	-0.00118		0.38522	-0.00107
									0.34934	-0.00090684		0.31069	-0.0013		0.33216	-0.00119		0.38369	-0.00106
									0.34811	-0.000909655		0.30977	-0.0013		0.33063	-0.00121		0.38277	-0.00108
									0.34688	-0.000917882		0.30885	-0.00131		0.3294	-0.00121		0.38154	-0.00109
									0.34566	-0.000927588		0.30732	-0.00132		0.32818	-0.00122		0.38032	-0.00108
									0.34443	-0.000931738		0.3064	-0.00134		0.32695	-0.00122		0.3794	-0.00108
									0.3429	-0.000930403		0.30487	-0.00135		0.32572	-0.00124		0.37756	-0.0011
									0.34167	-0.000932604		0.30395	-0.00135		0.3245	-0.00125		0.37633	-0.0011
									0.34106	-0.000942274		0.30272	-0.00136		0.32327	-0.00126		0.37541	-0.0011
									0.33952	-0.000951187		0.30149	-0.00137		0.32204	-0.00126		0.37387	-0.00111
									0.3383	-0.000954903		0.30027	-0.00139		0.32112	-0.00127		0.37265	-0.00112
									0.33738	-0.00095512		0.29904	-0.0014		0.31959	-0.00129		0.37173	-0.00111
									0.33615	-0.000956707		0.29781	-0.0014		0.31805	-0.0013		0.37019	-0.00113
									0.33492	-0.000967749		0.29658	-0.00141		0.31775	-0.00131		0.36897	-0.00114
									0.3337	-0.000976878		0.29566	-0.00142		0.31652	-0.00132		0.36713	-0.00113
									0.33247	-0.000981172		0.29413	-0.00144		0.31499	-0.00132		0.36559	-0.00114
									0.33186	-0.000981244		0.29321	-0.00145		0.31407	-0.00134		0.36467	-0.00116
									0.33032	-0.000984527		0.29168	-0.00145		0.31284	-0.00135		0.36406	-0.00115
									0.32848	-0.000993692		0.29106	-0.00146		0.31192	-0.00136		0.36283	-0.00115
									0.32787	-0.001		0.28922	-0.00148		0.31069	-0.00137		0.36099	-0.00117
									0.32634	-0.00101		0.28861	-0.00149		0.30885	-0.00138		0.35977	-0.00118
									0.32572	-0.00101		0.28738	-0.0015		0.30824	-0.00139		0.35793	-0.00117
									0.32419	-0.00101		0.28616	-0.0015		0.30671	-0.00141		0.35701	-0.00118
									0.32265	-0.00102		0.28432	-0.00151		0.30517	-0.00142		0.35609	-0.0012
									0.32173	-0.00103		0.28401	-0.00153		0.30456	-0.00143		0.35455	-0.00119
									0.32051	-0.00104		0.28186	-0.00155		0.30333	-0.00143		0.35302	-0.0012
									0.31928	-0.00104		0.28094	-0.00156		0.3018	-0.00145		0.35179	-0.00122
									0.31805	-0.00104		0.27972	-0.00156		0.30057	-0.00147		0.35087	-0.00122
									0.31683	-0.00105		0.2788	-0.00157		0.29965	-0.00148		0.34934	-0.00122
									0.3156	-0.00106		0.27726	-0.00159		0.29904	-0.00149		0.34811	-0.00124
									0.31407	-0.00107		0.27604	-0.0016		0.2975	-0.00149		0.34688	-0.00125
									0.31284	-0.00107		0.27542	-0.00162		0.29628	-0.00151		0.34566	-0.00124
									0.31192	-0.00108		0.27389	-0.00162		0.29474	-0.00153		0.34382	-0.00126
									0.311	-0.00109		0.27266	-0.00163		0.29382	-0.00154		0.34259	-0.00127
									0.30977	-0.0011		0.27113	-0.00165		0.2926	-0.00155		0.34167	-0.00127
									0.30824	-0.0011		0.2699	-0.00166		0.29106	-0.00156		0.34014	-0.00128
									0.30732	-0.0011		0.26898	-0.00167		0.29045	-0.00157		0.33891	-0.0013
									0.30609	-0.00111		0.26775	-0.00168		0.28892	-0.00159		0.33738	-0.0013
									0.30487	-0.00112		0.26683	-0.00169		0.28769	-0.00161		0.33615	-0.00131
									0.30364	-0.00113		0.26561	-0.0017		0.28646	-0.00161		0.33523	-0.00133
									0.30241	-0.00114		0.26438	-0.00172		0.28493	-0.00162		0.33339	-0.00133
									0.30088	-0.00114		0.26254	-0.00173		0.28432	-0.00164		0.33247	-0.00133
									0.29965	-0.00114		0.26254	-0.00174		0.28309	-0.00166		0.33094	-0.00135
									0.29873	-0.00116		0.2607	-0.00175		0.28186	-0.00167		0.32971	-0.00137
									0.2975	-0.00117		0.25947	-0.00177		0.28064	-0.00168		0.32848	-0.00137
									0.29628	-0.00118		0.25825	-0.00178		0.2791	-0.00169		0.32726	-0.00138
									0.29566	-0.00118		0.25733	-0.00179		0.27788	-0.00171		0.32572	-0.0014
									0.29352	-0.00118		0.25579	-0.0018		0.27665	-0.00173		0.32419	-0.00141
									0.2929	-0.0012		0.25518	-0.00181		0.27573	-0.00174		0.32296	-0.00141
									0.29137	-0.00121		0.25334	-0.00183		0.2745	-0.00175		0.32204	-0.00144
									0.29045	-0.00121		0.25303	-0.00185		0.27358	-0.00176		0.32051	-0.00145
									0.28984	-0.00122		0.25119	-0.00186		0.27174	-0.00178		0.31959	-0.00145
									0.2883	-0.00122		0.24997	-0.00186		0.27021	-0.0018		0.31836	-0.00147
									0.28677	-0.00124		0.24843	-0.00187		0.26929	-0.00181		0.31683	-0.00149
									0.28616	-0.00125		0.24751	-0.00189		0.26837	-0.00182		0.31591	-0.00149
									0.28493	-0.00126		0.24629	-0.00191		0.26745	-0.00183		0.31468	-0.00151
									0.2834	-0.00126		0.24536	-0.00192		0.26622	-0.00185		0.31253	-0.00153
									0.28217	-0.00127		0.24414	-0.00193		0.2653	-0.00187		0.31161	-0.00153
									0.28064	-0.00128		0.2426	-0.00194		0.26377	-0.00188		0.31039	-0.00154
									0.27972	-0.00129		0.24138	-0.00196		0.26254	-0.00189		0.30885	-0.00157
									0.27849	-0.0013		0.24046	-0.00198		0.26101	-0.0019		0.30763	-0.00158
									0.27726	-0.0013		0.23923	-0.00199		0.25978	-0.00192		0.30609	-0.00158
									0.27573	-0.00131		0.23831	-0.00199		0.25917	-0.00194		0.30487	-0.00161
									0.27512	-0.00132		0.23678	-0.00201		0.25794	-0.00195		0.30425	-0.00163
									0.27328	-0.00134		0.23555	-0.00202		0.25641	-0.00196		0.30272	-0.00163
									0.27236	-0.00135		0.23432	-0.00204		0.25518	-0.00197		0.30149	-0.00165
									0.27174	-0.00135		0.23279	-0.00205		0.25395	-0.002		0.29996	-0.00168
									0.27021	-0.00136		0.23156	-0.00206		0.25303	-0.00202		0.29873	-0.00168
									0.26898	-0.00138		0.23095	-0.00207		0.25181	-0.00203		0.29781	-0.00169
									0.26775	-0.00139		0.22972	-0.00209		0.25058	-0.00204		0.29628	-0.00173
									0.26653	-0.0014		0.2285	-0.00211		0.24935	-0.00205		0.29444	-0.00173
									0.2653	-0.0014		0.22696	-0.00212		0.24843	-0.00207		0.29321	-0.00174
									0.26407	-0.00141		0.22604	-0.00213		0.24721	-0.00209		0.29198	-0.00177
									0.26285	-0.00143		0.22512	-0.00214		0.24598	-0.0021		0.29045	-0.00179
									0.26193	-0.00144		0.22359	-0.00216		0.24444	-0.00211		0.28922	-0.00179
									0.2607	-0.00145		0.22236	-0.00218		0.24352	-0.00213		0.28769	-0.00182
									0.25978	-0.00145		0.22144	-0.00219		0.24168	-0.00215		0.28708	-0.00185
									0.25794	-0.00146		0.21991	-0.00219		0.24107	-0.00217		0.28585	-0.00185
									0.25671	-0.00147		0.21868	-0.00221		0.23984	-0.00218		0.28401	-0.00186
									0.25579	-0.00149		0.21807	-0.00222		0.23831	-0.00219		0.28309	-0.0019
									0.25457	-0.00149		0.21684	-0.00224		0.23739	-0.0022		0.28156	-0.00191
									0.25365	-0.0015		0.215	-0.00225		0.23647	-0.00222		0.28064	-0.00192
									0.25211	-0.00151		0.21439	-0.00226		0.23494	-0.00224		0.27941	-0.00195
									0.25089	-0.00152		0.21347	-0.00227		0.23371	-0.00225		0.27788	-0.00198
									0.24997	-0.00154		0.21132	-0.00229		0.23248	-0.00226		0.27665	-0.00198
									0.24905	-0.00155		0.21071	-0.00231		0.23156	-0.00228		0.27512	-0.00201
									0.24751	-0.00155		0.20948	-0.00232		0.22972	-0.0023		0.27358	-0.00203
									0.24567	-0.00156		0.20764	-0.00232		0.2288	-0.00232		0.27266	-0.00204
									0.24475	-0.00158		0.20672	-0.00234		0.22819	-0.00233		0.27113	-0.00206
									0.24352	-0.00159		0.20549	-0.00236		0.22635	-0.00234		0.27021	-0.00209
									0.2426	-0.0016		0.20427	-0.00237		0.22512	-0.00236		0.26867	-0.0021
									0.24107	-0.0016		0.20335	-0.00238		0.2242	-0.00238		0.26745	-0.00212
									0.24015	-0.00161		0.20212	-0.00239		0.22328	-0.0024		0.26591	-0.00215
									0.23862	-0.00163		0.20028	-0.0024		0.22206	-0.00241		0.26438	-0.00217
									0.238	-0.00164		0.19967	-0.00242		0.22083	-0.00242		0.26377	-0.00218
									0.23678	-0.00165		0.19844	-0.00244		0.21929	-0.00243		0.26223	-0.00221
									0.23524	-0.00166		0.19691	-0.00245		0.21837	-0.00246		0.2607	-0.00223
									0.23402	-0.00167		0.19599	-0.00245		0.21715	-0.00247		0.25947	-0.00224
									0.2334	-0.00168		0.19537	-0.00247		0.21592	-0.00249		0.25855	-0.00226
									0.23126	-0.0017		0.19384	-0.00249		0.21531	-0.0025		0.25702	-0.0023
									0.23064	-0.00171		0.1923	-0.00251		0.21347	-0.00251		0.25579	-0.00231
									0.22911	-0.00171		0.19077	-0.00251		0.21193	-0.00254		0.25426	-0.00232
									0.22788	-0.00172		0.18985	-0.00252		0.21132	-0.00255		0.25334	-0.00236
									0.22666	-0.00174		0.18893	-0.00253		0.20979	-0.00256		0.25211	-0.00238
									0.22574	-0.00175		0.1874	-0.00255		0.20825	-0.00257		0.25089	-0.00239
									0.22482	-0.00176		0.18648	-0.00257		0.20764	-0.00259		0.24935	-0.00242
									0.22328	-0.00177		0.18556	-0.00258		0.20641	-0.00261		0.24843	-0.00244
									0.22267	-0.00178		0.18372	-0.00258		0.20549	-0.00263		0.24659	-0.00245
									0.22114	-0.00179		0.1831	-0.00259		0.20427	-0.00264		0.24506	-0.00247
									0.2196	-0.00181		0.18157	-0.00262		0.20273	-0.00265		0.24414	-0.00251
									0.21837	-0.00182		0.18034	-0.00263		0.20089	-0.00267		0.2426	-0.00252
									0.21776	-0.00182		0.17942	-0.00264		0.20028	-0.00269		0.24138	-0.00254
									0.21623	-0.00183		0.17789	-0.00265		0.19875	-0.00271		0.24015	-0.00257
									0.21469	-0.00185		0.17666	-0.00266		0.19783	-0.00272		0.23862	-0.00259
									0.21408	-0.00186		0.17574	-0.00268		0.19629	-0.00273		0.2377	-0.0026
									0.21255	-0.00187		0.17452	-0.0027		0.19537	-0.00274		0.23647	-0.00263
									0.21163	-0.00188		0.17268	-0.0027		0.19445	-0.00277		0.23463	-0.00266
									0.20979	-0.00189		0.17206	-0.00271		0.19322	-0.00278		0.23371	-0.00267
									0.20917	-0.00191		0.17053	-0.00272		0.19169	-0.00279		0.23248	-0.0027
									0.20825	-0.00192		0.17022	-0.00274		0.19077	-0.00281		0.23064	-0.00273
									0.20672	-0.00193		0.16869	-0.00276		0.18924	-0.00282		0.22972	-0.00274
									0.20549	-0.00194		0.16746	-0.00276		0.1877	-0.00284		0.22819	-0.00276
									0.20427	-0.00195		0.16623	-0.00277		0.18709	-0.00286		0.22727	-0.0028
									0.20335	-0.00196		0.1647	-0.00278		0.18586	-0.00287		0.22574	-0.00282
									0.20181	-0.00198		0.16378	-0.0028		0.18433	-0.00288		0.22451	-0.00283
									0.20089	-0.00199		0.16225	-0.00282		0.18341	-0.0029		0.22328	-0.00286
									0.19905	-0.002		0.16133	-0.00282		0.18218	-0.00292		0.22206	-0.00288
									0.19813	-0.00201		0.16071	-0.00283		0.18065	-0.00293		0.22083	-0.00289
									0.19691	-0.00202		0.15887	-0.00284		0.17942	-0.00294		0.21991	-0.00292
									0.19568	-0.00204		0.15703	-0.00286		0.1785	-0.00295		0.21807	-0.00295
									0.19445	-0.00205		0.15642	-0.00288		0.17728	-0.00297		0.21684	-0.00296
									0.19353	-0.00205		0.15519	-0.00288		0.17605	-0.00299		0.21561	-0.00298
									0.1923	-0.00206		0.15397	-0.00289		0.17482	-0.00301		0.21469	-0.00302
									0.19138	-0.00208		0.15274	-0.0029		0.17421	-0.00302		0.21316	-0.00304
									0.18954	-0.0021		0.15121	-0.00292		0.17206	-0.00303		0.21193	-0.00305
									0.18893	-0.00211		0.15059	-0.00293		0.17114	-0.00304		0.2104	-0.00308
									0.1874	-0.00211		0.14906	-0.00294		0.16992	-0.00306		0.20917	-0.00311
									0.18617	-0.00212		0.14814	-0.00294		0.169	-0.00308		0.20733	-0.00311
									0.18525	-0.00214		0.14691	-0.00296		0.16777	-0.00309		0.20611	-0.00314
									0.18372	-0.00216		0.14569	-0.00298		0.16654	-0.0031		0.20519	-0.00317
									0.1828	-0.00216		0.14446	-0.00298		0.16562	-0.00311		0.20365	-0.00318
									0.18126	-0.00217		0.14323	-0.00299		0.16439	-0.00313		0.20273	-0.0032
									0.18034	-0.00218		0.14231	-0.003		0.16286	-0.00315		0.2012	-0.00324
									0.17942	-0.0022		0.14108	-0.00301		0.16163	-0.00316		0.19967	-0.00325
									0.17758	-0.00221		0.13986	-0.00303		0.16071	-0.00317		0.19875	-0.00326
									0.17697	-0.00222		0.13832	-0.00304		0.15949	-0.00318		0.19691	-0.0033
									0.17544	-0.00223		0.1374	-0.00305		0.15826	-0.0032		0.19629	-0.00332
									0.17452	-0.00224		0.13648	-0.00305		0.15703	-0.00322		0.19476	-0.00333
									0.17329	-0.00226		0.13495	-0.00307		0.1555	-0.00323		0.19322	-0.00335
									0.17237	-0.00227		0.13372	-0.00308		0.15489	-0.00323		0.192	-0.00338
									0.17053	-0.00228		0.13219	-0.0031		0.15366	-0.00325		0.19077	-0.00339
									0.1693	-0.00229		0.13158	-0.0031		0.15182	-0.00327		0.18954	-0.00341
									0.16869	-0.0023		0.13004	-0.00311		0.15121	-0.00328		0.18832	-0.00345
									0.16715	-0.00231		0.12882	-0.00312		0.14967	-0.00329		0.1874	-0.00346
									0.16593	-0.00233		0.1279	-0.00314		0.14783	-0.0033		0.18586	-0.00347
									0.16439	-0.00234		0.12636	-0.00315		0.14783	-0.00332		0.18433	-0.0035
									0.16378	-0.00234		0.12514	-0.00316		0.14599	-0.00333		0.1831	-0.00352
									0.16225	-0.00236		0.12391	-0.00316		0.14507	-0.00335		0.18188	-0.00353
									0.16102	-0.00237		0.12268	-0.00317		0.14415	-0.00335		0.18065	-0.00355
									0.15979	-0.00239		0.12146	-0.00319		0.14262	-0.00336		0.17942	-0.00358
									0.15887	-0.0024		0.12054	-0.0032		0.14139	-0.00338		0.1785	-0.00359
									0.15795	-0.0024		0.119	-0.00321		0.14047	-0.0034		0.17697	-0.0036
									0.15642	-0.00241		0.11808	-0.00321		0.13894	-0.00341		0.17544	-0.00364
									0.15519	-0.00243		0.11655	-0.00323		0.13771	-0.00342		0.1739	-0.00364
									0.15397	-0.00244		0.11624	-0.00325		0.13648	-0.00342		0.17298	-0.00365
									0.15274	-0.00245		0.1144	-0.00326		0.13556	-0.00344		0.17114	-0.00368
									0.15121	-0.00246		0.11348	-0.00326		0.13434	-0.00346		0.17022	-0.0037
									0.15029	-0.00247		0.11256	-0.00327		0.1328	-0.00347		0.169	-0.0037
									0.14906	-0.00248		0.11072	-0.00328		0.13188	-0.00348		0.16746	-0.00373
									0.14783	-0.0025		0.1098	-0.0033		0.13035	-0.00348		0.16562	-0.00375
									0.14661	-0.00251		0.10857	-0.00331		0.12943	-0.0035		0.1647	-0.00376
									0.14569	-0.00251		0.10765	-0.00332		0.12851	-0.00352		0.16378	-0.00377
									0.14446	-0.00253		0.10612	-0.00332		0.12728	-0.00353		0.16255	-0.0038
									0.14323	-0.00254		0.10489	-0.00334		0.12606	-0.00353		0.16102	-0.0038
									0.14139	-0.00256		0.10367	-0.00336		0.12452	-0.00354		0.15979	-0.00381
									0.14108	-0.00256		0.10213	-0.00337		0.1233	-0.00355		0.15826	-0.00384
									0.13955	-0.00257		0.10152	-0.00337		0.12268	-0.00357		0.15703	-0.00385
									0.13832	-0.00258		0.10029	-0.00338		0.12146	-0.00358		0.15581	-0.00385
									0.1371	-0.0026		0.09876	-0.00339		0.11962	-0.00358		0.15489	-0.00387
									0.13587	-0.00261		0.09753	-0.00341		0.1187	-0.00359		0.15366	-0.00389
									0.13464	-0.00262		0.09661	-0.00342		0.11716	-0.00361		0.15182	-0.00389
									0.13342	-0.00262		0.09539	-0.00343		0.11593	-0.00362		0.1509	-0.0039
									0.13188	-0.00263		0.09416	-0.00344		0.11532	-0.00363		0.14937	-0.00392
									0.13127	-0.00265		0.09293	-0.00345		0.11348	-0.00364		0.14814	-0.00392
									0.13004	-0.00266		0.09171	-0.00347		0.11256	-0.00364		0.14691	-0.00392
									0.12912	-0.00267		0.09048	-0.00348		0.11164	-0.00366		0.14538	-0.00394
									0.1279	-0.00268		0.08925	-0.00348		0.11011	-0.00367		0.14446	-0.00395
									0.12667	-0.00269		0.08802	-0.00349		0.10919	-0.00368		0.14262	-0.00394
									0.12514	-0.0027		0.0871	-0.0035		0.10796	-0.00369		0.142	-0.00395
									0.12391	-0.00272		0.08557	-0.00352		0.10673	-0.00369		0.14016	-0.00396
									0.1233	-0.00272		0.08434	-0.00353		0.10551	-0.00371		0.13955	-0.00395
									0.12176	-0.00273		0.08312	-0.00354		0.10397	-0.00372		0.13771	-0.00396
									0.12023	-0.00274		0.08189	-0.00354		0.10305	-0.00373		0.13618	-0.00397
									0.119	-0.00276		0.08066	-0.00356		0.10213	-0.00373		0.13495	-0.00397
									0.11624	-0.00278		0.07974	-0.00358		0.10091	-0.00374		0.13342	-0.00396
									0.11593	-0.00278		0.07882	-0.00359		0.09937	-0.00375		0.13219	-0.00397
									0.1144	-0.00279		0.07698	-0.00359		0.09845	-0.00377		0.13127	-0.00397
									0.11348	-0.00281		0.07576	-0.0036		0.09753	-0.00377		0.13004	-0.00396
									0.11164	-0.00282		0.07453	-0.00361		0.096	-0.00378		0.12851	-0.00396
									0.11041	-0.00283		0.07361	-0.00363		0.09477	-0.00378		0.12728	-0.00396
									0.10919	-0.00283		0.07269	-0.00364		0.09355	-0.0038		0.12575	-0.00394
									0.10857	-0.00284		0.07146	-0.00364		0.09232	-0.00381		0.12422	-0.00394
									0.10735	-0.00286		0.06993	-0.00365		0.0914	-0.00382		0.1233	-0.00395
									0.10612	-0.00287		0.06932	-0.00367		0.08986	-0.00382		0.12238	-0.00393
									0.10428	-0.00288		0.06717	-0.00368		0.08864	-0.00383		0.12023	-0.00392
									0.10367	-0.00289		0.06656	-0.00369		0.08772	-0.00384		0.11962	-0.00392
									0.10244	-0.0029		0.06471	-0.0037		0.08649	-0.00385		0.11808	-0.0039
									0.10091	-0.00291		0.0641	-0.0037		0.08496	-0.00386		0.11747	-0.00388
									0.09999	-0.00293		0.06287	-0.00372		0.08373	-0.00386		0.11563	-0.00388
									0.09876	-0.00293		0.06165	-0.00373		0.0825	-0.00387		0.11409	-0.00387
									0.09753	-0.00294		0.06042	-0.00374		0.08158	-0.00388		0.11287	-0.00383
									0.09661	-0.00295		0.0595	-0.00374		0.08036	-0.00389		0.11164	-0.00382
									0.09508	-0.00296		0.05858	-0.00375		0.07913	-0.0039		0.11072	-0.00381
									0.09416	-0.00298		0.05674	-0.00377		0.07821	-0.0039		0.10888	-0.00378
									0.09263	-0.00298		0.05582	-0.00378		0.07668	-0.0039		0.10765	-0.00375
									0.0914	-0.00299		0.05337	-0.00379		0.07576	-0.00391		0.10643	-0.00373
									0.09048	-0.003		0.05214	-0.0038		0.07422	-0.00392		0.1052	-0.0037
									0.08925	-0.00301		0.05061	-0.00381		0.0733	-0.00393		0.10367	-0.00366
									0.08802	-0.00303		0.04938	-0.00383		0.07238	-0.00393		0.10275	-0.00364
									0.0871	-0.00303		0.04877	-0.00383		0.07054	-0.00393		0.10091	-0.0036
									0.08526	-0.00304		0.04723	-0.00384		0.06962	-0.00395		0.09999	-0.00355
									0.08496	-0.00305		0.04662	-0.00384		0.06809	-0.00396		0.09845	-0.00352
									0.08342	-0.00306		0.04509	-0.00386		0.06748	-0.00396		0.09723	-0.00349
									0.08189	-0.00308		0.04417	-0.00387		0.06533	-0.00396		0.09569	-0.00344
									0.08097	-0.00308		0.04325	-0.00388		0.06441	-0.00396		0.09508	-0.00339
									0.07974	-0.00309		0.0411	-0.00388		0.06379	-0.00397		0.09355	-0.00336
									0.07852	-0.0031		0.04018	-0.00388		0.06257	-0.00398		0.09201	-0.00331
									0.07698	-0.00311		0.03895	-0.0039		0.06134	-0.00399		0.09048	-0.00325
									0.07576	-0.00313		0.03772	-0.00391		0.05981	-0.00398		0.08925	-0.00322
									0.07484	-0.00313		0.0365	-0.00392		0.05889	-0.00399		0.08772	-0.00318
									0.07361	-0.00314		0.03527	-0.00391		0.05735	-0.004		0.08649	-0.00311
									0.07269	-0.00315		0.03404	-0.00392		0.05613	-0.004		0.08557	-0.00307
									0.07116	-0.00317		0.03282	-0.00393		0.0549	-0.004		0.08434	-0.00303
									0.06993	-0.00318		0.03159	-0.00394		0.05429	-0.004		0.08281	-0.00296
									0.06932	-0.00318		0.03036	-0.00395		0.05306	-0.004		0.08128	-0.00291
									0.06778	-0.00319		0.02944	-0.00395		0.05122	-0.00401		0.08036	-0.00287
									0.06625	-0.0032		0.02791	-0.00395		0.05061	-0.00402		0.07852	-0.0028
									0.06563	-0.00322		0.02699	-0.00396		0.04938	-0.00402		0.0776	-0.00275
									0.0641	-0.00323		0.02607	-0.00397		0.04785	-0.00401		0.07606	-0.0027
									0.06257	-0.00323		0.02484	-0.00398		0.04662	-0.00402		0.07514	-0.00264
									0.06165	-0.00324		0.02362	-0.00397		0.04509	-0.00402		0.07392	-0.00257
									0.06073	-0.00325		0.02208	-0.00398		0.04478	-0.00403		0.07238	-0.00253
									0.05889	-0.00327		0.02086	-0.00399		0.04325	-0.00402		0.07085	-0.00247
									0.05827	-0.00328		0.01932	-0.004		0.04233	-0.00402		0.06993	-0.00241
									0.05674	-0.00328		0.01871	-0.004		0.0411	-0.00402		0.06901	-0.00235
									0.05582	-0.00329		0.01748	-0.00399		0.03834	-0.00402		0.06717	-0.0023
									0.05459	-0.0033		0.01626	-0.004		0.03742	-0.00402		0.06563	-0.00224
									0.05306	-0.00331		0.01503	-0.004		0.03558	-0.00401		0.06471	-0.00218
									0.05214	-0.00333		0.01411	-0.00401		0.03466	-0.00401		0.06349	-0.00213
									0.05122	-0.00333		0.01257	-0.00401		0.03343	-0.00401		0.06226	-0.00208
									0.04969	-0.00334		0.01135	-0.00401		0.0322	-0.00401		0.06073	-0.00202
									0.04877	-0.00335		0.00981	-0.004		0.03098	-0.00401		0.0595	-0.00197
									0.04754	-0.00336		0.00859	-0.00401		0.02975	-0.004		0.05797	-0.00192
									0.04631	-0.00337		0.00767	-0.00402		0.02883	-0.00399		0.05674	-0.00186
									0.04447	-0.00338		0.00644	-0.00401		0.0276	-0.00399		0.05551	-0.00181
									0.04386	-0.00338		0.00583	-0.00401		0.02607	-0.00399		0.05398	-0.00178
									0.04294	-0.00339		0.0046	-0.004		0.02546	-0.00398		0.05306	-0.00172
									0.04171	-0.00341		0.00307	-0.00401		0.02331	-0.00397		0.05153	-0.00167
									0.04018	-0.00342		0.00215	-0.00401		0.0227	-0.00396		0.0503	-0.00164
									0.03895	-0.00342		0.000613238	-0.004		0.02178	-0.00396		0.04907	-0.00159
									0.03772	-0.00343		-0.000613587	-0.00399		0.02024	-0.00395		0.04754	-0.00154
									0.0365	-0.00344		-0.00184	-0.00399		0.01902	-0.00393		0.04631	-0.00151
									0.03496	-0.00345		-0.00276	-0.00399		0.01779	-0.00392		0.04447	-0.00147
									0.03404	-0.00346		-0.00429	-0.00399		0.01656	-0.0039		0.04447	-0.00142
									0.03312	-0.00347		-0.00583	-0.00398		0.01534	-0.0039		0.04233	-0.00139
									0.0319	-0.00347		-0.00675	-0.00397		0.01411	-0.00389		0.0411	-0.00136
									0.03036	-0.00348		-0.00767	-0.00396		0.01319	-0.00387		0.03987	-0.00132
									0.02914	-0.00349		-0.0092	-0.00396		0.01196	-0.00385		0.03864	-0.00128
									0.02822	-0.0035		-0.01012	-0.00395		0.01104	-0.00383		0.0368	-0.00126
									0.02699	-0.0035		-0.01104	-0.00394		0.00951	-0.00382		0.03619	-0.00122
									0.02607	-0.00351		-0.01288	-0.00392		0.00797	-0.0038		0.03466	-0.00118
									0.02423	-0.00352		-0.01411	-0.00391		0.00705	-0.00378		0.03374	-0.00116
									0.023	-0.00353		-0.01503	-0.0039		0.00613	-0.00375		0.03159	-0.00114
									0.02208	-0.00354		-0.01595	-0.00389		0.00491	-0.00373		0.03067	-0.00109
									0.02116	-0.00354		-0.01779	-0.00387		0.00368	-0.00371		0.02914	-0.00107
									0.01932	-0.00354		-0.01871	-0.00384		0.00245	-0.00369		0.02791	-0.00105
									0.01871	-0.00355		-0.01994	-0.00383		0.00153	-0.00365		0.02699	-0.00102
									0.01748	-0.00356		-0.02086	-0.00381		0.000306532	-0.00361		0.02515	-0.000994761
									0.01626	-0.00357		-0.02239	-0.0038		-0.00123	-0.00358		0.02392	-0.000982976
									0.01503	-0.00357		-0.02362	-0.00377		-0.00215	-0.00355		0.0227	-0.000954858
									0.01349	-0.00358		-0.02515	-0.00373		-0.00429	-0.00352		0.02116	-0.000923655
									0.01257	-0.00358		-0.02576	-0.00371		-0.00521	-0.00348		0.02024	-0.000913497
									0.01135	-0.00359		-0.02668	-0.00368		-0.00613	-0.00343		0.01902	-0.000894191
									0.01043	-0.0036		-0.02822	-0.00365		-0.00705	-0.00338		0.01748	-0.00086439
									0.00889	-0.0036		-0.02944	-0.00361		-0.00797	-0.00334		0.01626	-0.000853109
									0.00767	-0.0036		-0.03098	-0.00356		-0.00981	-0.00329		0.01503	-0.000843905
									0.00675	-0.00361		-0.03159	-0.00352		-0.01073	-0.00323		0.0138	-0.000815732
									0.00583	-0.00362		-0.03282	-0.00348		-0.01227	-0.00317		0.01288	-0.000795472
									0.00429	-0.00363		-0.03404	-0.00344		-0.0135	-0.00311		0.01104	-0.000793059
									0.00337	-0.00363		-0.03558	-0.00338		-0.01442	-0.00305		0.00981	-0.000769207
									0.00153	-0.00363		-0.0368	-0.00331		-0.01595	-0.00298		0.00828	-0.000749452
									0.000613238	-0.00363		-0.03742	-0.00325		-0.01718	-0.0029		0.00675	-0.000743896
									-0.000613587	-0.00364		-0.03895	-0.00319		-0.0184	-0.00282		0.00583	-0.000736151
									-0.00215	-0.00365		-0.04018	-0.00312		-0.01932	-0.00274		0.00429	-0.000707136
									-0.00276	-0.00365		-0.04171	-0.00303		-0.02055	-0.00266		0.00337	-0.000703095
									-0.00399	-0.00365		-0.04294	-0.00294		-0.02178	-0.00258		0.00215	-0.000696024
									-0.00521	-0.00365		-0.04355	-0.00285		-0.0227	-0.00249		0.000613238	-0.000675932
									-0.00675	-0.00366		-0.04539	-0.00276		-0.02423	-0.0024		-0.000613587	-0.000661846
									-0.00767	-0.00366		-0.04631	-0.00265		-0.02546	-0.00231		-0.00153	-0.000665157
									-0.00859	-0.00366		-0.04785	-0.00254		-0.02638	-0.00223		-0.00276	-0.000645234
									-0.01043	-0.00366		-0.04877	-0.00242		-0.02791	-0.00215		-0.00491	-0.000627331
									-0.01166	-0.00366		-0.04999	-0.00231		-0.02944	-0.00206		-0.00583	-0.000629127
									-0.01258	-0.00367		-0.05153	-0.0022		-0.03036	-0.00197		-0.00736	-0.000620484
									-0.0135	-0.00367		-0.05245	-0.00209		-0.03159	-0.0019		-0.00828	-0.000598709
									-0.01472	-0.00366		-0.05367	-0.00197		-0.03282	-0.00183		-0.01012	-0.000599887
									-0.01564	-0.00366		-0.05521	-0.00186		-0.03404	-0.00175		-0.01104	-0.000598596
									-0.01779	-0.00366		-0.05613	-0.00175		-0.03558	-0.00168		-0.01258	-0.000577326
									-0.0181	-0.00367		-0.05735	-0.00165		-0.03619	-0.00161		-0.0135	-0.000567056
									-0.02024	-0.00367		-0.05889	-0.00156		-0.03803	-0.00154		-0.01503	-0.000573173
									-0.02086	-0.00367		-0.0595	-0.00146		-0.03895	-0.00149		-0.01595	-0.00055527
									-0.02178	-0.00366		-0.06042	-0.00137		-0.04018	-0.00143		-0.01779	-0.000545
									-0.02331	-0.00366		-0.06226	-0.00129		-0.0411	-0.00137		-0.01932	-0.000548031
									-0.02484	-0.00367		-0.06349	-0.00122		-0.04263	-0.00132		-0.02055	-0.00054399
									-0.02546	-0.00366		-0.06502	-0.00115		-0.04386	-0.00127		-0.02116	-0.000522663
									-0.02699	-0.00366		-0.06594	-0.00108		-0.04509	-0.00124		-0.0227	-0.000526592
									-0.02852	-0.00365		-0.06717	-0.00101		-0.04631	-0.0012		-0.02423	-0.000522663
									-0.02975	-0.00365		-0.0684	-0.000956102		-0.04693	-0.00116		-0.02515	-0.000508016
									-0.03036	-0.00365		-0.06901	-0.000909242		-0.04846	-0.00113		-0.02638	-0.000502796
									-0.03159	-0.00365		-0.07054	-0.000861244		-0.04969	-0.00109		-0.02852	-0.000507735
									-0.03312	-0.00364		-0.07177	-0.000810969		-0.05122	-0.00107		-0.02944	-0.000493761
									-0.03404	-0.00364		-0.073	-0.000763224		-0.05245	-0.00104		-0.03036	-0.000483266
									-0.03527	-0.00363		-0.07422	-0.000725787		-0.05337	-0.00101		-0.03159	-0.000487924
									-0.0365	-0.00363		-0.07514	-0.000697962		-0.05429	-0.000984319		-0.03312	-0.000481694
									-0.03803	-0.00363		-0.07668	-0.000666343		-0.05582	-0.000963048		-0.03466	-0.000468057
									-0.03865	-0.00362		-0.0779	-0.000629665		-0.05674	-0.000946284		-0.03588	-0.000470358
									-0.03987	-0.00361		-0.07944	-0.000598299		-0.05797	-0.000925643		-0.0368	-0.000471985
									-0.04141	-0.0036		-0.08036	-0.000572687		-0.05919	-0.000902143		-0.03834	-0.000455822
									-0.04233	-0.0036		-0.08128	-0.000556308		-0.06103	-0.000880339		-0.03957	-0.000452343
									-0.04386	-0.0036		-0.08281	-0.000535376		-0.06165	-0.000866239		-0.0411	-0.000457338
									-0.04509	-0.00358		-0.08404	-0.000507741		-0.06287	-0.000856791		-0.04202	-0.000446001
									-0.04631	-0.00357		-0.08526	-0.000483964		-0.0641	-0.000841189		-0.04355	-0.000438593
									-0.04785	-0.00356		-0.08618	-0.000468723		-0.06533	-0.000823892		-0.04478	-0.00044471
									-0.04877	-0.00356		-0.08772	-0.000458289		-0.06656	-0.000808048		-0.04601	-0.000440669
									-0.05061	-0.00355		-0.08864	-0.000442416		-0.06778	-0.000799132		-0.04754	-0.000426246
									-0.05122	-0.00353		-0.08987	-0.000423065		-0.06901	-0.00079419		-0.04846	-0.000430287
									-0.05245	-0.00352		-0.09109	-0.000403588		-0.07024	-0.0007845		-0.04999	-0.000428547
									-0.05367	-0.0035		-0.09232	-0.00039309		-0.07085	-0.000768559		-0.05122	-0.000415414
									-0.05459	-0.00349		-0.09324	-0.000387525		-0.07269	-0.000756688		-0.05306	-0.000414404
									-0.05551	-0.00348		-0.09447	-0.000376458		-0.0733	-0.000751988		-0.05398	-0.000422149
									-0.05735	-0.00346		-0.096	-0.000360649		-0.07453	-0.000748741		-0.05551	-0.000409522
									-0.05827	-0.00344		-0.09692	-0.000347305		-0.07637	-0.000740892		-0.05674	-0.000403292
									-0.0595	-0.00342		-0.09815	-0.000339021		-0.0779	-0.000728633		-0.05797	-0.000411318
									-0.06073	-0.00341		-0.09937	-0.000338199		-0.07882	-0.000717732		-0.05919	-0.000403853
									-0.06165	-0.00339		-0.1006	-0.000329725		-0.08005	-0.000714873		-0.06073	-0.000391956
									-0.06287	-0.00336		-0.10183	-0.00031518		-0.08097	-0.000713855		-0.06165	-0.000397904
									-0.0641	-0.00334		-0.10336	-0.000303734		-0.08189	-0.000704988		-0.06349	-0.000399925
									-0.06564	-0.00331		-0.10428	-0.000300382		-0.08373	-0.000694765		-0.0641	-0.000384491
									-0.06717	-0.00329		-0.10489	-0.000300319		-0.08496	-0.000685753		-0.06625	-0.000386399
									-0.06809	-0.00326		-0.10673	-0.000293426		-0.08588	-0.000683863		-0.06748	-0.000391619
									-0.06901	-0.00323		-0.10765	-0.000281474		-0.0871	-0.000684154		-0.06809	-0.000379889
									-0.07024	-0.00319		-0.10888	-0.000270724		-0.08802	-0.000676934		-0.06932	-0.000375456
									-0.07146	-0.00316		-0.11041	-0.000269079		-0.08925	-0.00066579		-0.07116	-0.000383425
									-0.07238	-0.00313		-0.11164	-0.000269079		-0.09079	-0.000658716		-0.07238	-0.000377532
									-0.07422	-0.00309		-0.11287	-0.000263262		-0.09171	-0.000658135		-0.0733	-0.000366308
									-0.07514	-0.00305		-0.11379	-0.000253839		-0.09293	-0.000658232		-0.07453	-0.000372313
									-0.07606	-0.003		-0.11502	-0.000244859		-0.09477	-0.000651981		-0.07576	-0.000370236
									-0.0776	-0.00295		-0.11594	-0.000243341		-0.09539	-0.000640546		-0.0776	-0.000360191
									-0.07852	-0.00291		-0.11778	-0.000247072		-0.09661	-0.000633181		-0.07882	-0.000361257
									-0.08005	-0.00285		-0.1187	-0.000241824		-0.09753	-0.000633811		-0.07974	-0.000368553
									-0.08158	-0.00279		-0.11992	-0.000231895		-0.09876	-0.000633278		-0.08158	-0.000356486
									-0.0822	-0.00272		-0.12084	-0.00022418		-0.09968	-0.000624993		-0.0825	-0.000352726
									-0.08342	-0.00265		-0.12268	-0.000225445		-0.10121	-0.000616078		-0.08373	-0.000361201
									-0.08496	-0.00258		-0.1236	-0.000228733		-0.10275	-0.000607889		-0.08496	-0.000353344
									-0.08618	-0.0025		-0.12452	-0.00022456		-0.10367	-0.0006091		-0.08649	-0.000343522
									-0.0871	-0.00242		-0.12575	-0.000214252		-0.10459	-0.00060881		-0.08802	-0.000350369
									-0.08802	-0.00232		-0.12728	-0.000207169		-0.10581	-0.000601106		-0.08864	-0.000354129
									-0.08956	-0.00223		-0.12851	-0.000210015		-0.10735	-0.00059156		-0.08987	-0.000338078
									-0.09079	-0.00214		-0.12974	-0.000212355		-0.10888	-0.000585019		-0.0914	-0.000343915
									-0.09232	-0.00204		-0.13096	-0.000207991		-0.1098	-0.000585068		-0.09324	-0.000346946
									-0.09355	-0.00194		-0.13188	-0.000199391		-0.11103	-0.000585213		-0.09416	-0.000337461
									-0.09477	-0.00184		-0.13342	-0.000192308		-0.11195	-0.000579011		-0.09569	-0.000330839
									-0.09569	-0.00174		-0.13403	-0.00019509		-0.11379	-0.000567382		-0.09661	-0.000343747
									-0.09661	-0.00165		-0.13556	-0.000199327		-0.11471	-0.000561084		-0.09845	-0.000333982
									-0.09815	-0.00156		-0.1371	-0.000194901		-0.11563	-0.000561035		-0.09907	-0.000327022
									-0.09876	-0.00147		-0.13802	-0.000186617		-0.11716	-0.000559533		-0.1006	-0.000333982
									-0.10091	-0.00138		-0.13894	-0.000180672		-0.11839	-0.00055149		-0.10183	-0.000333589
									-0.10183	-0.00131		-0.14047	-0.000183897		-0.11962	-0.000540346		-0.10336	-0.00031939
									-0.10336	-0.00124		-0.14201	-0.000189083		-0.12084	-0.00053143		-0.10459	-0.000325956
									-0.10428	-0.00118		-0.14293	-0.000185794		-0.12146	-0.000531673		-0.10581	-0.00033241
									-0.10551	-0.00111		-0.14385	-0.000175992		-0.12299	-0.000527748		-0.10735	-0.00031939
									-0.10673	-0.00105		-0.14477	-0.000170807		-0.12452	-0.000516992		-0.10888	-0.000317594
									-0.10827	-0.000997337		-0.14599	-0.000175423		-0.12544	-0.000505169		-0.1098	-0.000327977
									-0.10919	-0.000952954		-0.14753	-0.000178332		-0.12667	-0.000494316		-0.11133	-0.000317033
									-0.11072	-0.000905686		-0.14845	-0.000175866		-0.12759	-0.000490197		-0.11256	-0.000309344
									-0.11164	-0.00085986		-0.14998	-0.000166127		-0.12882	-0.000485061		-0.11348	-0.000319165
									-0.11287	-0.000817643		-0.15059	-0.000160499		-0.13035	-0.000474353		-0.11471	-0.000320344
									-0.11409	-0.000783436		-0.15243	-0.000165811		-0.13127	-0.000458848		-0.11624	-0.00030491
									-0.11532	-0.000755616		-0.15335	-0.000169795		-0.1328	-0.000449109		-0.11747	-0.000314451
									-0.11624	-0.000724837		-0.15458	-0.000164926		-0.13372	-0.000444167		-0.1187	-0.000315854
									-0.11747	-0.000691136		-0.1555	-0.000157906		-0.13464	-0.000438934		-0.11992	-0.000305584
									-0.1187	-0.000662377		-0.15703	-0.000152341		-0.13648	-0.000429486		-0.12115	-0.000301768
									-0.12023	-0.0006408		-0.15826	-0.000156958		-0.1374	-0.000415822		-0.12299	-0.000314114
									-0.12115	-0.000622109		-0.15918	-0.000162523		-0.13894	-0.00040681		-0.12422	-0.000303058
									-0.12207	-0.000600603		-0.16102	-0.000159045		-0.13986	-0.000404823		-0.12544	-0.000298737
									-0.1233	-0.000575598		-0.16194	-0.000150697		-0.14078	-0.000400899		-0.12667	-0.000305921
									-0.12483	-0.000554056		-0.16286	-0.000146903		-0.14231	-0.000392759		-0.1279	-0.000304798
									-0.12575	-0.000540308		-0.16409	-0.000152025		-0.14354	-0.000382341		-0.12912	-0.000292395
									-0.12728	-0.000528401		-0.16562	-0.000154934		-0.14477	-0.000375558		-0.13066	-0.000299691
									-0.1282	-0.000511803		-0.16654	-0.000153922		-0.14599	-0.000375558		-0.13158	-0.000305191
									-0.12943	-0.00049423		-0.16777	-0.000143614		-0.14661	-0.000372844		-0.13311	-0.000292956
									-0.13127	-0.000477524		-0.1693	-0.000139498		-0.14814	-0.000366642		-0.13403	-0.000292676
									-0.13188	-0.000468936		-0.17022	-0.000145208		-0.14937	-0.00035671		-0.13618	-0.000302946
									-0.13311	-0.00046309		-0.17114	-0.000148389		-0.1509	-0.000353851		-0.13679	-0.000293181
									-0.13434	-0.000451833		-0.17298	-0.000144848		-0.15182	-0.000353463		-0.13832	-0.000285941
									-0.13556	-0.000437363		-0.17452	-0.000137221		-0.15274	-0.000353027		-0.13955	-0.000295819
									-0.13679	-0.000425961		-0.17482	-0.000134432		-0.15427	-0.000348666		-0.14139	-0.000295594
									-0.13832	-0.000420621		-0.17636	-0.00013877		-0.1555	-0.000339606		-0.14231	-0.000283023
									-0.13924	-0.000417409		-0.17728	-0.000143286		-0.15673	-0.000337086		-0.14415	-0.000291161
									-0.14047	-0.000410012		-0.17881	-0.00014044		-0.15795	-0.00033917		-0.14415	-0.000291441
									-0.14231	-0.000396986		-0.17973	-0.000132339		-0.15918	-0.000339121		-0.14661	-0.000281227
									-0.14293	-0.000387929		-0.18126	-0.000130113		-0.16041	-0.0003351		-0.14722	-0.000279263
									-0.14385	-0.000385584		-0.18218	-0.000134654		-0.16163	-0.000328122		-0.14875	-0.000290712
									-0.14507	-0.000383419		-0.18372	-0.00013803		-0.16255	-0.000325264		-0.14998	-0.000280441
									-0.1463	-0.00037613		-0.18433	-0.000136197		-0.16317	-0.000329382		-0.15151	-0.000278589
									-0.14783	-0.000367073		-0.18586	-0.000127343		-0.16501	-0.000329624		-0.15243	-0.000286783
									-0.14906	-0.000357944		-0.18709	-0.000124902		-0.16593	-0.000325942		-0.15427	-0.000283191
									-0.15059	-0.000357656		-0.18832	-0.000130353		-0.16746	-0.000319643		-0.1555	-0.000271574
									-0.15182	-0.000357511		-0.18985	-0.000132453		-0.16869	-0.000319546		-0.15642	-0.000280441
									-0.15213	-0.000351485		-0.19046	-0.000129689		-0.17022	-0.00032192		-0.15795	-0.000282798
									-0.15366	-0.000343078		-0.19169	-0.000121753		-0.17084	-0.000324682		-0.15918	-0.000271855
									-0.1555	-0.000336439		-0.19323	-0.000120159		-0.17206	-0.000321097		-0.16071	-0.000274268
									-0.15611	-0.00033615		-0.19415	-0.000124909		-0.1736	-0.000313829		-0.16225	-0.000281451
									-0.15734	-0.000337269		-0.19568	-0.000128893		-0.17452	-0.000314265		-0.16347	-0.000272696
									-0.15887	-0.000333372		-0.19721	-0.000125225		-0.17605	-0.00031785		-0.1647	-0.000267533
									-0.15949	-0.000323846		-0.19783	-0.000118199		-0.17697	-0.000319837		-0.16624	-0.000278084
									-0.16133	-0.000318758		-0.19905	-0.000117497		-0.17789	-0.000316058		-0.16777	-0.000274099
									-0.16225	-0.000319408		-0.20028	-0.000121304		-0.17973	-0.000310098		-0.16808	-0.000265232
									-0.16347	-0.000320274		-0.20181	-0.000124927		-0.18065	-0.000308693		-0.17022	-0.000272191
									-0.16501	-0.00031598		-0.20273	-0.00012224		-0.18188	-0.000314216		-0.17084	-0.000273482
									-0.16531	-0.00030815		-0.20396	-0.000113848		-0.1828	-0.000316252		-0.17237	-0.000262931
									-0.16624	-0.000302052		-0.20488	-0.000113228		-0.18433	-0.000312618		-0.1736	-0.000264559
									-0.16777	-0.000304577		-0.20672	-0.000118287		-0.18525	-0.000307142		-0.17513	-0.000272809
									-0.16961	-0.000305588		-0.20764	-0.000120975		-0.18678	-0.000307191		-0.17636	-0.000263829
									-0.17084	-0.000300969		-0.20825	-0.000117377		-0.18801	-0.000311988		-0.17758	-0.000262426
									-0.17176	-0.000294294		-0.20948	-0.000109276		-0.18924	-0.000314556		-0.17912	-0.000271013
									-0.17298	-0.000288953		-0.21101	-0.000108745		-0.19077	-0.000310437		-0.18034	-0.000265737
									-0.17452	-0.000290433		-0.21255	-0.000114177		-0.19169	-0.000304526		-0.18126	-0.000255691
									-0.17544	-0.00029285		-0.21347	-0.000117832		-0.19261	-0.000306173		-0.1828	-0.000265064
									-0.17666	-0.000289603		-0.21469	-0.00011247		-0.19353	-0.000309517		-0.18402	-0.000267421
									-0.17789	-0.000282134		-0.21653	-0.000106664		-0.19507	-0.000311842		-0.18556	-0.000254457
									-0.17881	-0.000278453		-0.21684	-0.000106645		-0.19629	-0.000307869		-0.18648	-0.000260406
									-0.18004	-0.000280293		-0.21838	-0.00011111		-0.19752	-0.000300747		-0.1877	-0.000266411
									-0.18157	-0.00028235		-0.2196	-0.000114835		-0.19844	-0.000300747		-0.18924	-0.000257095
									-0.18249	-0.000279103		-0.22083	-0.0001103		-0.19997	-0.00030564		-0.19016	-0.000250865
									-0.18372	-0.000271128		-0.22206	-0.000102528		-0.2012	-0.000306125		-0.192	-0.000264952
									-0.18494	-0.00026669		-0.22298	-0.000104034		-0.20273	-0.000300892		-0.19292	-0.000256533
									-0.18648	-0.000270118		-0.22451	-0.000108542		-0.20335	-0.000294787		-0.19445	-0.000250416
									-0.18709	-0.000271164		-0.22574	-0.000111717		-0.20488	-0.000294109		-0.19537	-0.000259003
									-0.18832	-0.000267412		-0.22666	-0.000107341		-0.20611	-0.000299245		-0.19721	-0.000260181
									-0.18985	-0.000261169		-0.22758	-9.88796e-05		-0.20733	-0.000299826		-0.19844	-0.000246712
									-0.19046	-0.000256118		-0.22911	-9.93729e-05		-0.20825	-0.000293479		-0.19967	-0.00025412
									-0.19261	-0.000259221		-0.23064	-0.000105355		-0.20979	-0.000288246		-0.20028	-0.000259732
									-0.19323	-0.000261747		-0.23156	-0.000108669		-0.21101	-0.000290135		-0.20212	-0.000249294
									-0.19415	-0.000257633		-0.23279	-0.000102731		-0.21193	-0.000292897		-0.20365	-0.00024963
									-0.19568	-0.000250994		-0.23402	-9.62868e-05		-0.21285	-0.000295708		-0.20488	-0.000260518
									-0.1966	-0.00024753		-0.23524	-9.6388e-05		-0.21408	-0.000289893		-0.20611	-0.000251314
									-0.19783	-0.00025002		-0.23647	-0.000102794		-0.21561	-0.000284273		-0.20764	-0.000243176
									-0.19936	-0.000252437		-0.23739	-0.000105962		-0.21684	-0.00028655		-0.20856	-0.000253222
									-0.20059	-0.000249912		-0.23892	-9.93349e-05		-0.21807	-0.000290959		-0.21009	-0.000254288
									-0.20151	-0.000242009		-0.24015	-9.34158e-05		-0.21899	-0.000292607		-0.21071	-0.000241717
									-0.20335	-0.000238726		-0.24138	-9.50537e-05		-0.22052	-0.000288973		-0.21316	-0.000250584
									-0.20396	-0.000242045		-0.2423	-0.000100739		-0.22175	-0.000283933		-0.21408	-0.000255411
									-0.20519	-0.000243633		-0.24353	-0.000104034		-0.22267	-0.00028529		-0.21561	-0.00024486
									-0.20641	-0.000240422		-0.24445	-9.78298e-05		-0.22359	-0.000292364		-0.21653	-0.000240763
									-0.20795	-0.000234251		-0.24598	-9.01147e-05		-0.22543	-0.000294012		-0.21807	-0.000254008
									-0.20856	-0.00023003		-0.24721	-9.20498e-05		-0.22635	-0.000289602		-0.21868	-0.000243289
									-0.21009	-0.000234179		-0.24813	-9.76338e-05		-0.22727	-0.000286211		-0.22052	-0.000241044
									-0.21132	-0.000235695		-0.24997	-0.000100549		-0.2285	-0.000290426		-0.22144	-0.000249013
									-0.21285	-0.000232844		-0.25058	-9.38901e-05		-0.22972	-0.00029532		-0.22328	-0.000250697
									-0.21347	-0.000226854		-0.25181	-8.81038e-05		-0.23095	-0.000299002		-0.22451	-0.000236947
									-0.21531	-0.000224401		-0.25334	-8.7952e-05		-0.23218	-0.000293866		-0.22574	-0.000246039
									-0.21623	-0.000226854		-0.25457	-9.57809e-05		-0.23402	-0.000290717		-0.22696	-0.000249799
									-0.21745	-0.000229633		-0.25579	-9.82346e-05		-0.23432	-0.000294884		-0.2285	-0.000239192
									-0.21868	-0.000227612		-0.25671	-9.03993e-05		-0.23586	-0.000299971		-0.22942	-0.000240539
									-0.2196	-0.000220215		-0.25825	-8.58841e-05		-0.23678	-0.000303218		-0.23064	-0.000251033
									-0.22114	-0.000218267		-0.25886	-8.76484e-05		-0.23862	-0.000299438		-0.23187	-0.000241829
									-0.22267	-0.00022072		-0.26039	-9.41177e-05		-0.23923	-0.000295368		-0.2334	-0.000234477
									-0.22328	-0.000222849		-0.26193	-9.66093e-05		-0.24107	-0.000298372		-0.23432	-0.000246095
									-0.22451	-0.000220323		-0.26285	-8.9691e-05		-0.24168	-0.000305543		-0.23616	-0.000245253
									-0.22574	-0.000213215		-0.26407	-8.32913e-05		-0.24291	-0.000307869		-0.23739	-0.000234421
									-0.22696	-0.000210184		-0.2653	-8.62256e-05		-0.24414	-0.000303848		-0.23892	-0.000243738
									-0.22819	-0.000213684		-0.26591	-9.13036e-05		-0.24567	-0.000301522		-0.24015	-0.000247385
									-0.22911	-0.000213901		-0.26745	-9.33273e-05		-0.2469	-0.000304914		-0.24107	-0.000236386
									-0.23034	-0.000210112		-0.26867	-8.67568e-05		-0.24782	-0.000311455		-0.2423	-0.000235095
									-0.23156	-0.000204086		-0.2699	-8.15396e-05		-0.24905	-0.00031441		-0.24383	-0.000246824
									-0.23279	-0.000200694		-0.27113	-8.20392e-05		-0.25027	-0.000308741		-0.24537	-0.000236891
									-0.23402	-0.000202354		-0.27236	-8.92104e-05		-0.2515	-0.000306997		-0.24659	-0.0002356
									-0.23555	-0.000203869		-0.27358	-9.05258e-05		-0.25242	-0.0003116		-0.24751	-0.000244411
									-0.23678	-0.000200369		-0.27481	-8.35253e-05		-0.25334	-0.00031567		-0.24905	-0.000244243
									-0.2377	-0.000193008		-0.27542	-8.02179e-05		-0.25487	-0.00031819		-0.25027	-0.000232345
									-0.23862	-0.000191276		-0.27696	-8.09768e-05		-0.2561	-0.000313151		-0.2515	-0.000242278
									-0.23984	-0.000192539		-0.27849	-8.81227e-05		-0.25733	-0.00030879		-0.25303	-0.000243064
									-0.24168	-0.000193802		-0.27972	-8.89069e-05		-0.25855	-0.00030971		-0.25426	-0.000234926
									-0.2423	-0.000191096		-0.28094	-8.23933e-05		-0.26009	-0.000313877		-0.25549	-0.00023734
									-0.24383	-0.00018323		-0.28186	-7.77516e-05		-0.26101	-0.000312811		-0.25671	-0.000246039
									-0.24506	-0.000181318		-0.28278	-8.05468e-05		-0.26254	-0.0003069		-0.25825	-0.00023762
									-0.24629	-0.000183627		-0.28432	-8.61497e-05		-0.26315	-0.00030283		-0.25947	-0.00023313
									-0.2469	-0.000183952		-0.28554	-8.64785e-05		-0.26438	-0.000302685		-0.2607	-0.000244243
									-0.24813	-0.000180704		-0.28677	-8.09009e-05		-0.26591	-0.000308063		-0.26193	-0.0002411
									-0.24997	-0.00017457		-0.288	-7.61264e-05		-0.26683	-0.000308499		-0.26346	-0.000233972
									-0.25089	-0.000172261		-0.28922	-7.71762e-05		-0.26806	-0.000303266		-0.26469	-0.000241437
									-0.2515	-0.000174859		-0.29106	-8.38352e-05		-0.2696	-0.000301813		-0.26561	-0.00024587
									-0.25303	-0.000176049		-0.29137	-8.33672e-05		-0.27113	-0.000303945		-0.26683	-0.000234197
									-0.25457	-0.00017273		-0.2926	-7.79983e-05		-0.27174	-0.000309274		-0.26806	-0.000237564
									-0.25579	-0.000167101		-0.29382	-7.4419e-05		-0.27297	-0.000310679		-0.26929	-0.000246207
									-0.25671	-0.000166379		-0.29505	-7.56964e-05		-0.2742	-0.000305931		-0.27144	-0.000238687
									-0.25794	-0.000168075		-0.29628	-8.33735e-05		-0.27573	-0.000305059		-0.27205	-0.000237676
									-0.25917	-0.00017006		-0.29751	-8.24755e-05		-0.27665	-0.000308111		-0.27389	-0.000248676
									-0.2607	-0.000167606		-0.29873	-7.65058e-05		-0.27757	-0.000313538		-0.27481	-0.00024559
									-0.26193	-0.000160425		-0.29935	-6.16891e-05		-0.2788	-0.000313635		-0.27604	-0.000236442
																		-0.27757	-0.000246151
																		-0.2791	-0.000247891
																		-0.28002	-0.000238743
																		-0.28156	-0.00024486
																		-0.28309	-0.000254288
[truncated: 1 more rows]

## Sheet: EIS
NOE			Au-NOE			Pd-NOE			Au@Pd-NOE
ReZ (Ohms)	(-)ImZ (Ohms)		ReZ (Ohms)	(-)ImZ (Ohms)		ReZ (Ohms)	(-)ImZ (Ohms)		ReZ (Ohms)	(-)ImZ (Ohms)
43.7127	-0.02758		41.322	0.04969		41.1282	0.18276		40.8371	0.07901
43.7513	0.06905		41.2595	0.08344		41.1401	0.11881		40.9419	0.02482
43.6461	0.03035		41.2779	0.06313		41.276	0.19414		40.8834	-0.00206
43.64	0.01776		41.2348	0.0792		41.1604	0.04828		40.9325	0.02376
43.7953	-0.18663		41.2841	0.02789		40.9946	0.10953		40.9917	0.04016
43.7956	0.14553		41.2309	0.09043		41.0799	0.01704		40.9008	0.0266
43.6893	-0.0045		41.3287	0.13266		41.2486	0.10504		40.8746	0.04418
43.807	0.03862		41.2547	0.09159		41.2271	0.11608		40.9521	0.05841
43.7579	0.26524		41.1942	0.04057		41.1621	0.29678		40.9774	0.18573
43.765	0.09549		41.3445	0.08008		41.2486	0.10213		40.9513	0.07589
43.8477	0.13411		41.3439	0.13613		41.2126	0.17405		40.9467	0.08743
43.7849	0.14464		41.2659	0.14016		41.274	0.13963		40.9514	0.08757
43.8417	0.09037		41.3364	0.15202		41.2452	0.19611		40.977	0.06265
43.8344	0.11526		41.3359	0.18766		41.238	0.22627		40.9974	0.11522
43.7478	0.0929		41.34	0.14552		41.2451	0.2476		40.9701	0.14437
43.9114	0.10391		41.4008	0.30294		41.4831	0.24063		41.015	0.15155
43.8397	0.16275		41.4551	0.27743		41.3557	0.25235		41.0189	0.18009
43.8998	0.21025		41.4235	0.27711		41.4982	0.32805		41.0886	0.23206
43.8414	0.28767		41.4816	0.40457		41.4379	0.40175		41.0421	0.20786
43.8976	0.36749		41.6569	0.45306		41.4654	0.44759		41.0773	0.23542
43.969	0.4492		41.7101	0.60429		41.6405	0.45497		41.0694	0.23981
44.0851	0.4869		41.7408	0.64295		41.6775	0.48032		41.1241	0.26867
43.726	0.75183		41.4067	0.74907		41.9524	0.96617		41.3771	0.31593
43.5645	0.70434		41.2744	0.74753		41.954	1.23046		41.5202	0.43027
44.3361	0.95125		42.0273	1.19207		42.0496	0.62846		41.2025	0.30577
44.2065	0.5844		42.1106	0.69237		41.6335	0.97973		41.256	0.71374
44.3035	0.95977		42.0855	1.15134		42.0417	1.1664		41.3924	0.64342
44.5099	1.20534		42.308	1.43718		42.2691	1.2977		41.4413	0.63729
44.5351	1.27877		42.3689	1.50107		42.3582	1.55395		41.5826	0.84655
44.7289	1.55454		42.5723	1.67991		42.5824	1.74684		41.6615	0.93991
44.8469	1.88498		42.7394	2.02308		42.7547	2.04822		41.8007	1.11816
45.0767	2.17043		43.0766	2.28334		43.0157	2.26368		41.9284	1.23812
45.3282	2.44728		43.3593	2.60359		43.3371	2.5741		42.0887	1.41078
45.6083	2.84658		43.7637	2.90714		43.7486	2.88863		42.318	1.5984
46.0466	3.30928		44.2036	3.23609		44.2986	3.24415		42.5679	1.76904
46.5722	3.77148		44.7446	3.55702		44.8674	3.58275		42.8864	1.94406
47.2042	4.21394		45.4199	3.86257		45.5321	3.81048		43.2516	2.07728
47.9352	4.59593		46.215	4.094		46.2614	3.95773		43.6561	2.19324
48.7688	5.05955		47.0475	4.15492		47.0393	4.06977		44.1325	2.22461
49.8994	5.23553		47.8988	4.18446		47.939	3.99397		44.5739	2.2325
50.9121	5.46317		48.7194	3.99979		48.6821	3.83612		45.0284	2.13367
52.0967	5.37804		49.5077	3.68283		49.4132	3.5147		45.4346	1.97391
53.1974	5.09405		50.1671	3.3276		50.0302	3.15131		45.7737	1.74498
54.1376	4.63389		50.721	2.93514		50.4856	2.69582		46.0069	1.49492
54.9394	4.0641		51.071	2.47356		50.8426	2.30422		46.2346	1.28064
55.5719	3.45575		51.2607	2.04781		51.136	1.97771		46.5738	1.16047
56.0441	2.91257		51.5646	1.61319		51.2858	1.59848		46.4488	0.87884
56.3644	2.42798		51.4643	1.28734		51.2265	1.46861		46.5699	1.02632
56.6188	2.03733		51.7194	1.14694		51.4146	0.97385		46.5791	0.57237
56.7246	1.66794		51.8387	0.81791		51.4767	0.76987		46.4815	0.55269
56.8129	1.2307		51.9472	0.68696		51.5694	0.4314		46.5341	0.36327

## Sheet: Mott-Schottky
NOE			Au-NOE			Pd-NOE			Au@Pd-NOE
Potential (V)	1/C² (F)		Potential (V)	1/C² (F)		Potential (V)	1/C² (F)		Potential (V)	1/C² (F)
-0.5	518353000		-0.5	561693000		-0.5	564390000		-0.5	610003000
-0.45	472707000		-0.45	527957000		-0.45	552719000		-0.45	593680000
-0.4	436138000		-0.4	486085000		-0.4	512092000		-0.4	572207000
-0.35	402417000		-0.35	451365000		-0.35	466386000		-0.35	550425000
-0.3	357893000		-0.3	420620000		-0.3	445972000		-0.3	524055000
-0.25	315758000		-0.25	386904000		-0.25	411942000		-0.25	500447000
-0.2	273613000		-0.2	344949000		-0.2	367166000		-0.2	468305000
-0.15	240967000		-0.15	311973000		-0.15	340833000		-0.15	422905000
-0.1	208456000		-0.1	281844000		-0.1	303227000		-0.1	379198000
-0.05	185613000		-0.05	252091000		-0.05	261494000		-0.05	341236000
0	154645000		0	214547000		0	218965000		0	307237000
0.05	134242000		0.05	187293000		0.05	191583000		0.05	272898000
0.1	118259000		0.1	165362000		0.1	150325000		0.1	234053000
0.15	101879000		0.15	149324000		0.15	134790000		0.15	210905000
0.2	80997700		0.2	126423000		0.2	115239000		0.2	161485000
0.25	63479500		0.25	111412000		0.25	85941600		0.25	135274000
0.3	45063900		0.3	95561700		0.3	63800700		0.3	108254000
0.35	38482500		0.35	80000400		0.35	46728000		0.35	77320700
0.4	30576400		0.4	63893400		0.4	26747900		0.4	61160400
0.45	22187500		0.45	53274900		0.45	16298900		0.45	51847700
0.5	16200800		0.5	43285700		0.5	9973590		0.5	37896500
0.55	16065900		0.55	31007300		0.55	8862550		0.55	22366000
0.6	7421070		0.6	18960500		0.6	8503850		0.6	15675100
0.65	5363650		0.65	10325300		0.65	8625130		0.65	11484700
0.7	5701880		0.7	5749490		0.7	10172800		0.7	11696300
0.75	6605180		0.75	1919170		0.75	12395300		0.75	11464800
0.8	7557850		0.8	2387130		0.8	15031200		0.8	10266200
0.85	8339020		0.85	2120450		0.85	15786600		0.85	10925600
0.9	8287910		0.9	2080510		0.9	2431610		0.9	11813900
0.95	9201890		0.95	2430900		0.95	2188691		0.95	7955850
1	10552800		1	2186620		1	1945772		1	147640

## Sheet: Sensing
NOE			Au-NOE			Pd-NOE			Au@Pd-NOE
Elapsed Time (s)	Current (A)		Elapsed Time (s)	Current (A)		Elapsed Time (s)	Current (A)		Elapsed Time (s)	Current (A)
0	0.00312		0	0.00206		0	0.0034		0	0.00069972
1	0.00312		1	0.00206		1	0.00341		1	0.000701131
2	0.00312		2	0.00206		2	0.00341		2	0.000701069
3	0.00311		3	0.00206		3	0.00341		3	0.000700701
4	0.00312		4	0.00206		4	0.00341		4	0.000702603
5	0.00312		5	0.00206		5	0.0034		5	0.000702971
6	0.00312		6	0.00206		6	0.00341		6	0.000703768
7	0.00312		7	0.00205		7	0.00341		7	0.000705057
8	0.00312		8	0.00205		8	0.0034		8	0.000705179
9	0.00312		9	0.00206		9	0.0034		9	0.000705179
10	0.00312		10	0.00206		10	0.0034		10	0.000708921
11	0.00313		11	0.00206		11	0.0034		11	0.000714258
12	0.00313		12	0.00207		12	0.00342		12	0.000715423
13	0.00313		13	0.00206		13	0.00342		13	0.00071665
14	0.00313		14	0.00207		14	0.00342		14	0.000715546
15	0.00312		15	0.00206		15	0.00342		15	0.000715055
16	0.00312		16	0.00206		16	0.00342		16	0.000716834
17	0.00312		17	0.00207		17	0.00341		17	0.000716466
18	0.00312		18	0.00207		18	0.00341		18	0.000716957
19	0.00312		19	0.00207		19	0.00341		19	0.000717693
20	0.00312		20	0.00207		20	0.00341		20	0.000715055
21	0.00312		21	0.00207		21	0.00341		21	0.000716957
22	0.00312		22	0.00207		22	0.00341		22	0.000715975
23	0.00312		23	0.00207		23	0.00341		23	0.000716098
24	0.00312		24	0.00207		24	0.00341		24	0.000717877
25	0.00312		25	0.00208		25	0.00341		25	0.000716834
26	0.00312		26	0.00207		26	0.00341		26	0.000718613
27	0.00312		27	0.00207		27	0.00341		27	0.000717632
28	0.00312		28	0.00207		28	0.00341		28	0.000715853
29	0.00312		29	0.00208		29	0.00341		29	0.000717386
30	0.00313		30	0.00207		30	0.00341		30	0.000714626
31	0.00313		31	0.00208		31	0.00341		31	0.00071346
32	0.00313		32	0.00208		32	0.00341		32	0.00071389
33	0.00313		33	0.00207		33	0.00341		33	0.000713154
34	0.00313		34	0.00208		34	0.00341		34	0.000714196
35	0.00313		35	0.00207		35	0.00341		35	0.000714319
36	0.00313		36	0.00207		36	0.00341		36	0.000713706
37	0.00313		37	0.00207		37	0.00341		37	0.000713706
38	0.00313		38	0.00207		38	0.00341		38	0.000711559
39	0.00313		39	0.00207		39	0.00341		39	0.000710884
40	0.00314		40	0.00208		40	0.00341		40	0.000709719
41	0.00314		41	0.00208		41	0.00342		41	0.000743022
42	0.00314		42	0.00208		42	0.00344		42	0.000748302
43	0.00314		43	0.00208		43	0.00344		43	0.000748022
44	0.00315		44	0.00208		44	0.00344		44	0.000743022
45	0.00315		45	0.00208		45	0.00344		45	0.000748302
46	0.00315		46	0.00208		46	0.00344		46	0.000747479
47	0.00315		47	0.00208		47	0.00344		47	0.000745051
48	0.00315		48	0.00208		48	0.00344		48	0.00074
49	0.00315		49	0.00208		49	0.00344		49	0.000742
50	0.00315		50	0.00208		50	0.00344		50	0.000744
51	0.00315		51	0.00208		51	0.00344		51	0.000746
52	0.00315		52	0.00208		52	0.00344		52	0.000747
53	0.00316		53	0.00208		53	0.00344		53	0.000749
54	0.00316		54	0.00208		54	0.00344		54	0.000751
55	0.00316		55	0.00208		55	0.00344		55	0.000754
56	0.00316		56	0.00208		56	0.00345		56	0.000752
57	0.00316		57	0.00208		57	0.00345		57	0.000753
58	0.00316		58	0.00208		58	0.00345		58	0.000753
59	0.00316		59	0.00208		59	0.00345		59	0.000753
60	0.00316		60	0.00208		60	0.00345		60	0.000752
61	0.00316		61	0.00208		61	0.00345		61	0.000751
62	0.00315		62	0.00209		62	0.00345		62	0.000753
63	0.00315		63	0.00208		63	0.00345		63	0.00075
64	0.00315		64	0.00209		64	0.00345		64	0.000746
65	0.00316		65	0.00209		65	0.00345		65	0.000746
66	0.00315		66	0.00209		66	0.00345		66	0.000746
67	0.00315		67	0.00209		67	0.00345		67	0.000745
68	0.00315		68	0.00209		68	0.00345		68	0.000744
69	0.00315		69	0.00209		69	0.00345		69	0.000760386
70	0.00315		70	0.00211		70	0.00344		70	0.000759834
71	0.00317		71	0.00211		71	0.00347		71	0.000768667
72	0.00317		72	0.00211		72	0.00346		72	0.000765784
73	0.00317		73	0.00211		73	0.00346		73	0.000766091
74	0.00317		74	0.0021		74	0.00346		74	0.000765478
75	0.00317		75	0.00211		75	0.00346		75	0.000763392
76	0.00317		76	0.00211		76	0.00346		76	0.000764619
77	0.00317		77	0.00211		77	0.00346		77	0.000764558
78	0.00317		78	0.00211		78	0.00346		78	0.00076511
79	0.00317		79	0.00211		79	0.00346		79	0.000765294
80	0.00317		80	0.00212		80	0.00346		80	0.000765294
81	0.00317		81	0.00212		81	0.00346		81	0.000770017
82	0.00317		82	0.00212		82	0.00346		82	0.000772471
83	0.00317		83	0.00212		83	0.00345		83	0.00077425
84	0.00318		84	0.00212		84	0.00345		84	0.000774924
85	0.00318		85	0.00212		85	0.00345		85	0.000778114
86	0.00318		86	0.00212		86	0.00346		86	0.000779525
87	0.00318		87	0.00212		87	0.00345		87	0.000781426
88	0.00318		88	0.00212		88	0.00345		88	0.000784187
89	0.00318		89	0.00212		89	0.00346		89	0.000783941
90	0.00318		90	0.00213		90	0.00345		90	0.000782899
91	0.00318		91	0.00212		91	0.00346		91	0.000785352
92	0.00318		92	0.00213		92	0.00346		92	0.000784309
93	0.00318		93	0.00212		93	0.00346		93	0.000783941
94	0.00318		94	0.00213		94	0.00346		94	0.000785659
95	0.00318		95	0.00212		95	0.00345		95	0.000782224
96	0.00318		96	0.00212		96	0.00346		96	0.000786334
97	0.00318		97	0.00212		97	0.00346		97	0.00078523
98	0.00318		98	0.00212		98	0.00346		98	0.000782531
99	0.00319		99	0.00212		99	0.00346		99	0.000784494
100	0.00319		100	0.00214		100	0.00346		100	0.000782224
101	0.0032		101	0.00213		101	0.00348		101	0.000795658
102	0.0032		102	0.00213		102	0.00349		102	0.000813753
103	0.0032		103	0.00213		103	0.00349		103	0.000813533
104	0.0032		104	0.00213		104	0.00349		104	0.00081333
105	0.0032		105	0.00213		105	0.00349		105	0.000813753
106	0.0032		106	0.00213		106	0.0035		106	0.000811753
107	0.0032		107	0.00213		107	0.0035		107	0.000813753
108	0.0032		108	0.00212		108	0.0035		108	0.000812375
109	0.0032		109	0.00213		109	0.0035		109	0.000808133
110	0.0032		110	0.00213		110	0.0035		110	0.000809133
111	0.0032		111	0.00213		111	0.0035		111	0.000811753
112	0.0032		112	0.00213		112	0.0035		112	0.000810375
113	0.0032		113	0.00213		113	0.0035		113	0.000811753
114	0.0032		114	0.00213		114	0.0035		114	0.000809275
115	0.0032		115	0.00213		115	0.0035		115	0.000813753
116	0.0032		116	0.00213		116	0.00349		116	0.000810625
117	0.0032		117	0.00213		117	0.00349		117	0.000811852
118	0.0032		118	0.00213		118	0.00349		118	0.000811116
119	0.0032		119	0.00213		119	0.00349		119	0.000813815
120	0.0032		120	0.00214		120	0.00349		120	0.000813753
121	0.0032		121	0.00214		121	0.00348		121	0.00081498
122	0.00319		122	0.00214		122	0.00348		122	0.00081725
123	0.00319		123	0.00214		123	0.00348		123	0.000816452
124	0.00319		124	0.00214		124	0.00348		124	0.000817986
125	0.00319		125	0.00214		125	0.00348		125	0.000818967
126	0.00319		126	0.00214		126	0.00348		126	0.000818415
127	0.0032		127	0.00214		127	0.00348		127	0.000819397
128	0.00319		128	0.00214		128	0.00348		128	0.000819029
129	0.0032		129	0.00214		129	0.00348		129	0.000817925
130	0.0032		130	0.00214		130	0.00348		130	0.000819151
131	0.00323		131	0.00219		131	0.00348		131	0.000841418
132	0.00323		132	0.00218		132	0.00355		132	0.000837308
133	0.00323		133	0.00217		133	0.00355		133	0.000838597
134	0.00323		134	0.00217		134	0.00355		134	0.000837492
135	0.00323		135	0.00217		135	0.00355		135	0.00083921
136	0.00323		136	0.00217		136	0.00355		136	0.000840498
137	0.00323		137	0.00217		137	0.00355		137	0.00084013
138	0.00323		138	0.00217		138	0.00356		138	0.000842277
139	0.00323		139	0.00217		139	0.00356		139	0.000843504
140	0.00322		140	0.00217		140	0.00356		140	0.000843442
141	0.00323		141	0.00216		141	0.00356		141	0.000843013
142	0.00323		142	0.00217		142	0.00356		142	0.000843872
143	0.00323		143	0.00216		143	0.00356		143	0.000841357
144	0.00323		144	0.00216		144	0.00356		144	0.000840069
145	0.00323		145	0.00216		145	0.00356		145	0.00084197
146	0.00323		146	0.00216		146	0.00356		146	0.000842032
147	0.00323		147	0.00216		147	0.00355		147	0.000841664
148	0.00323		148	0.00216		148	0.00355		148	0.000842461
149	0.00323		149	0.00216		149	0.00355		149	0.000840253
150	0.00323		150	0.00216		150	0.00355		150	0.000841357
151	0.00323		151	0.00216		151	0.00355		151	0.000838351
152	0.00323		152	0.00216		152	0.00355		152	0.000837983
153	0.00323		153	0.00216		153	0.00355		153	0.000838842
154	0.00323		154	0.00216		154	0.00354		154	0.000837492
155	0.00323		155	0.00216		155	0.00354		155	0.000839026
156	0.00323		156	0.00217		156	0.00354		156	0.00083645
157	0.00323		157	0.00216		157	0.00354		157	0.000835223
158	0.00323		158	0.00216		158	0.00354		158	0.000838044
159	0.00323		159	0.00216		159	0.00354		159	0.000834548
160	0.00323		160	0.00221		160	0.00354		160	0.000833812
161	0.00332		161	0.00224		161	0.00354		161	0.000867427
162	0.00331		162	0.00223		162	0.0036		162	0.000864421
163	0.00332		163	0.00222		163	0.00361		163	0.000864851
164	0.00332		164	0.00222		164	0.00363		164	0.000866813
165	0.00332		165	0.00222		165	0.00364		165	0.000868286
166	0.00332		166	0.00222		166	0.00364		166	0.000870801
167	0.00332		167	0.00223		167	0.00364		167	0.000869574
168	0.00332		168	0.00223		168	0.00364		168	0.00086847
169	0.00332		169	0.00223		169	0.00364		169	0.00086755
170	0.00332		170	0.00223		170	0.00365		170	0.000866936
171	0.00332		171	0.00223		171	0.00364		171	0.0008662
172	0.00332		172	0.00224		172	0.00365		172	0.000863992
173	0.00332		173	0.00223		173	0.00364		173	0.000864053
174	0.00332		174	0.00223		174	0.00364		174	0.000863685
175	0.00332		175	0.00224		175	0.00364		175	0.000861415
176	0.00332		176	0.00223		176	0.00364		176	0.000862704
177	0.00332		177	0.00223		177	0.00364		177	0.000862888
178	0.00332		178	0.00224		178	0.00363		178	0.000864176
179	0.00332		179	0.00223		179	0.00364		179	0.000866261
180	0.00331		180	0.00224		180	0.00365		180	0.000864605
181	0.00331		181	0.00224		181	0.00365		181	0.000865709
182	0.00331		182	0.00224		182	0.00365		182	0.000863992
183	0.00331		183	0.00224		183	0.00365		183	0.00086393
184	0.00331		184	0.00224		184	0.00364		184	0.000865403
185	0.00331		185	0.00223		185	0.00364		185	0.000862152
186	0.00331		186	0.00223		186	0.00364		186	0.000864912
187	0.00331		187	0.00223		187	0.00365		187	0.000865464
188	0.00331		188	0.00223		188	0.00364		188	0.000863992
189	0.00331		189	0.00223		189	0.00364		189	0.000867427
190	0.00331					190	0.00364		190	0.000863317
						191	0.00365
						192	0.00376
						193	0.00377
						194	0.00377
						195	0.00377
						196	0.00377
						197	0.00377
						198	0.00376
						199	0.00376
						200	0.00376
						201	0.00376
						202	0.00376
						203	0.00376
						204	0.00376
						205	0.00376
						206	0.00376
						207	0.00376
						208	0.00376
						209	0.00377
						210	0.00377
						211	0.00377
						212	0.00377
						213	0.00377
						214	0.00378
						215	0.00378
						216	0.00378
						217	0.00378
						218	0.00378
						219	0.00378
						220	0.00378
						221	0.00378
						222	0.00378
						223	0.00378
						224	0.00378
						225	0.00377
						226	0.00377
						227	0.00377
						228	0.00377
						229	0.00377
						230	0.00377
						231	0.00377
						232	0.00377
						233	0.00377
						234	0.00377
						235	0.00378
						236	0.00378
						237	0.00378
						238	0.00378
						239	0.00379
						240	0.00378
						241	0.00379
						242	0.00378
						243	0.00379
						244	0.00379
						245	0.00378
						246	0.00378
						247	0.00378
						248	0.00378
						249	0.00378
						250	0.00377
						251	0.00378
						252	0.00377
						253	0.00378
						254	0.00377
						255	0.00378
						256	0.00378
						257	0.00378
						258	0.00379
						259	0.00379
						260	0.00379
						261	0.00379
						262	0.00379
						263	0.00379
						264	0.00379
						265	0.00379
						266	0.00379
						267	0.00379
						268	0.00379
						269	0.00379
						270	0.00379
						271	0.00379
						272	0.00379
						273	0.00379
						274	0.00378
						275	0.00379
						276	0.00378
						277	0.00379
						278	0.00379
						279	0.00379
